# Supplementary material for: Concentration dependent chromatin states induced by the bicoid morphogen gradient
Source: eLife. 2017 Sep 11;6:e28275. doi: 10.7554/eLife.28275 (PMC5624782; doi:10.7554/eLife.28275)
Supplement: Supplementary file 1: — The 1027 peak regions as determined by ChIP-seq for Bcd are listed with functional categorizations described in the text. Column names are indicated in the first row. Genomic coordinates of peak binding regions were determined against the dm3 build of the Drosophila melanogaster genome, and are reported in columns 1–4 (chromosome, start, end, strand). The nearest zygotically active gene (including maternal and zygotic genes) is listed in column 5 (nearest.mz). Columns 6 and 7 indicate whether a Bcd ChIP-seq peak was determined to require either Bcd (column 6) or Zld (column 7) for chromatin accessibility as determined by ATAC seq. Columns 8–11 indicate the concentration-dependent binding class determined for each peak. Column 12 indicates the identification number of Vienna Tiles that were found to uniquely overlap with a Bcd ChIP-seq peak. Column 13 indicates the identification number of DNA fragments reported in Chen et al. (2012) overlapping with Bcd ChIP-seq peaks from this study. Column 14 indicates the Bcd ChIP-seq peaks that were found to overlap with Zld ChIP-seq peaks reported in Harrison et al. (2011). [file elife-28275-supp1.xlsx]

## Sheet: Supplemental_File_1.txt
	seqnames	start	end	strand	nearest.mz	bcd.dependent.peaks	zld.dependent.peaks	insensitive	sensitiveIII	sensitiveII	sensitiveI	tileID	HC_ID	zld.bound
1	chr2L	27748	29150	*	l(2)gl	FALSE	TRUE	FALSE	TRUE	FALSE	FALSE	NA	NA	TRUE
2	chr2L	101983	102681	*	CG11377	FALSE	FALSE	FALSE	TRUE	FALSE	FALSE	NA	NA	FALSE
3	chr2L	114462	114954	*	CG11455	FALSE	FALSE	FALSE	TRUE	FALSE	FALSE	NA	NA	FALSE
4	chr2L	278111	279143	*	smo	FALSE	TRUE	FALSE	TRUE	FALSE	FALSE	NA	NA	TRUE
5	chr2L	518040	519671	*	ush	FALSE	TRUE	FALSE	TRUE	FALSE	FALSE	NA	NA	TRUE
6	chr2L	523211	524082	*	ush	FALSE	FALSE	FALSE	TRUE	FALSE	FALSE	NA	NA	TRUE
7	chr2L	589977	590307	*	Gsc	TRUE	FALSE	FALSE	TRUE	FALSE	FALSE	NA	NA	TRUE
8	chr2L	597155	598220	*	Gsc	FALSE	FALSE	FALSE	FALSE	FALSE	TRUE	NA	hc_45	TRUE
9	chr2L	600331	601045	*	CG13689	TRUE	FALSE	FALSE	FALSE	FALSE	TRUE	VT0279	NA	TRUE
10	chr2L	601387	602660	*	CG13689	TRUE	TRUE	FALSE	FALSE	TRUE	FALSE	NA	NA	TRUE
11	chr2L	867428	868575	*	aru	FALSE	FALSE	FALSE	TRUE	FALSE	FALSE	NA	NA	TRUE
12	chr2L	1067791	1069151	*	S	FALSE	TRUE	FALSE	FALSE	TRUE	FALSE	NA	NA	TRUE
13	chr2L	1419580	1420772	*	lea	FALSE	FALSE	FALSE	TRUE	FALSE	FALSE	NA	NA	TRUE
14	chr2L	1485779	1486426	*	CG7420	FALSE	FALSE	FALSE	FALSE	TRUE	FALSE	NA	NA	TRUE
15	chr2L	1507733	1508603	*	CG7420	FALSE	TRUE	FALSE	FALSE	FALSE	TRUE	NA	NA	FALSE
16	chr2L	1954376	1955000	*	erm	FALSE	FALSE	FALSE	TRUE	FALSE	FALSE	NA	NA	TRUE
17	chr2L	1957236	1957950	*	erm	FALSE	FALSE	FALSE	FALSE	TRUE	FALSE	VT0983	NA	FALSE
18	chr2L	1958019	1958826	*	erm	TRUE	FALSE	FALSE	FALSE	TRUE	FALSE	NA	NA	TRUE
19	chr2L	1960844	1961390	*	erm	TRUE	TRUE	FALSE	FALSE	FALSE	TRUE	VT0985	NA	TRUE
20	chr2L	1972550	1973057	*	Der-1	FALSE	FALSE	FALSE	TRUE	FALSE	FALSE	NA	NA	TRUE
21	chr2L	2155297	2156288	*	CG15382	FALSE	TRUE	FALSE	TRUE	FALSE	FALSE	NA	NA	TRUE
22	chr2L	2164487	2165562	*	aop	FALSE	TRUE	FALSE	TRUE	FALSE	FALSE	VT1083	NA	TRUE
23	chr2L	2370305	2370886	*	Axud1	TRUE	FALSE	FALSE	FALSE	FALSE	TRUE	NA	NA	TRUE
24	chr2L	2375564	2376587	*	Atxn7	FALSE	FALSE	FALSE	TRUE	FALSE	FALSE	NA	NA	TRUE
25	chr2L	2380504	2381345	*	Eogt	FALSE	FALSE	FALSE	TRUE	FALSE	FALSE	NA	NA	FALSE
26	chr2L	2456179	2457859	*	dpp	FALSE	TRUE	FALSE	TRUE	FALSE	FALSE	NA	NA	TRUE
27	chr2L	2492285	2493528	*	oaf	FALSE	FALSE	FALSE	TRUE	FALSE	FALSE	NA	NA	FALSE
28	chr2L	2576302	2579559	*	CG3214	FALSE	TRUE	TRUE	FALSE	FALSE	FALSE	NA	hc_21	TRUE
29	chr2L	3071547	3073034	*	toc	FALSE	TRUE	FALSE	FALSE	FALSE	TRUE	NA	NA	TRUE
30	chr2L	3078254	3079126	*	toc	FALSE	TRUE	FALSE	TRUE	FALSE	FALSE	NA	NA	TRUE
31	chr2L	3079748	3080790	*	toc	FALSE	TRUE	FALSE	TRUE	FALSE	FALSE	NA	NA	TRUE
32	chr2L	3144677	3145250	*	CG12400	FALSE	FALSE	FALSE	TRUE	FALSE	FALSE	VT1612	NA	TRUE
33	chr2L	3465520	3466949	*	msl-2	FALSE	TRUE	FALSE	TRUE	FALSE	FALSE	NA	NA	TRUE
34	chr2L	3469781	3470263	*	CG3238	FALSE	FALSE	FALSE	TRUE	FALSE	FALSE	NA	NA	FALSE
35	chr2L	3541770	3542609	*	drm	FALSE	FALSE	FALSE	TRUE	FALSE	FALSE	NA	hc_37	FALSE
36	chr2L	3608317	3608723	*	odd	FALSE	FALSE	FALSE	FALSE	FALSE	TRUE	NA	NA	FALSE
37	chr2L	3610358	3611631	*	odd	FALSE	TRUE	FALSE	FALSE	FALSE	TRUE	NA	NA	TRUE
38	chr2L	3822131	3822651	*	slp1	FALSE	TRUE	FALSE	FALSE	FALSE	TRUE	VT1967	NA	TRUE
39	chr2L	3824560	3825100	*	slp1	FALSE	FALSE	FALSE	FALSE	FALSE	TRUE	NA	NA	TRUE
40	chr2L	3828816	3829725	*	slp1	TRUE	FALSE	FALSE	FALSE	FALSE	TRUE	NA	NA	TRUE
41	chr2L	3833614	3834657	*	slp2	FALSE	TRUE	FALSE	FALSE	FALSE	TRUE	VT1974	hc_2	TRUE
42	chr2L	3860514	3861764	*	CG3964	FALSE	FALSE	FALSE	TRUE	FALSE	FALSE	VT1987	NA	FALSE
43	chr2L	4123216	4124156	*	ed	FALSE	FALSE	FALSE	FALSE	FALSE	TRUE	NA	NA	TRUE
44	chr2L	4366561	4367040	*	Traf4	FALSE	TRUE	FALSE	TRUE	FALSE	FALSE	NA	NA	TRUE
45	chr2L	4367974	4369206	*	Traf4	FALSE	TRUE	FALSE	TRUE	FALSE	FALSE	NA	NA	TRUE
46	chr2L	4594733	4595391	*	dp	FALSE	FALSE	FALSE	TRUE	FALSE	FALSE	NA	NA	TRUE
47	chr2L	4683673	4684854	*	Bsg25A	FALSE	TRUE	TRUE	FALSE	FALSE	FALSE	NA	NA	TRUE
48	chr2L	4687184	4688438	*	Elba3	FALSE	TRUE	FALSE	TRUE	FALSE	FALSE	NA	NA	TRUE
49	chr2L	4823475	4824340	*	CG15628	FALSE	TRUE	FALSE	TRUE	FALSE	FALSE	NA	NA	TRUE
50	chr2L	4837874	4839165	*	CG12194	FALSE	FALSE	FALSE	TRUE	FALSE	FALSE	VT2463	NA	TRUE
51	chr2L	5236851	5238693	*	tkv	FALSE	TRUE	FALSE	TRUE	FALSE	FALSE	NA	NA	TRUE
52	chr2L	5274564	5278038	*	Bsg25D	FALSE	TRUE	TRUE	FALSE	FALSE	FALSE	NA	hc_27	TRUE
53	chr2L	5473742	5474480	*	mid	FALSE	FALSE	TRUE	FALSE	FALSE	FALSE	NA	NA	TRUE
54	chr2L	5564916	5566172	*	CG14014	FALSE	TRUE	FALSE	TRUE	FALSE	FALSE	NA	NA	TRUE
55	chr2L	5805120	5805691	*	CG11034	FALSE	FALSE	FALSE	TRUE	FALSE	FALSE	NA	NA	FALSE
56	chr2L	5983367	5984185	*	eIF-4a	FALSE	TRUE	TRUE	FALSE	FALSE	FALSE	NA	NA	TRUE
57	chr2L	5985910	5986546	*	ifc	FALSE	FALSE	FALSE	FALSE	TRUE	FALSE	NA	NA	TRUE
58	chr2L	6048577	6049651	*	slmo	FALSE	FALSE	FALSE	TRUE	FALSE	FALSE	NA	NA	TRUE
59	chr2L	6372846	6377667	*	slam	FALSE	TRUE	TRUE	FALSE	FALSE	FALSE	NA	NA	TRUE
60	chr2L	6455103	6456522	*	retm	FALSE	FALSE	FALSE	TRUE	FALSE	FALSE	NA	NA	FALSE
61	chr2L	6532051	6532555	*	eya	FALSE	FALSE	FALSE	FALSE	FALSE	TRUE	NA	NA	FALSE
62	chr2L	6535791	6536408	*	eya	FALSE	FALSE	FALSE	TRUE	FALSE	FALSE	NA	NA	TRUE
63	chr2L	6543825	6544327	*	eya	FALSE	FALSE	FALSE	TRUE	FALSE	FALSE	NA	NA	TRUE
64	chr2L	6544638	6545070	*	eya	FALSE	FALSE	FALSE	TRUE	FALSE	FALSE	NA	NA	TRUE
65	chr2L	6724701	6725295	*	Liprin-alpha	FALSE	FALSE	FALSE	FALSE	TRUE	FALSE	NA	NA	TRUE
66	chr2L	6821553	6822095	*	nrv2	FALSE	FALSE	FALSE	TRUE	FALSE	FALSE	NA	NA	FALSE
67	chr2L	6939671	6940154	*	Fgop2	FALSE	FALSE	FALSE	TRUE	FALSE	FALSE	NA	NA	TRUE
68	chr2L	6949660	6950574	*	ihog	TRUE	FALSE	FALSE	FALSE	FALSE	TRUE	NA	NA	TRUE
69	chr2L	7009602	7011446	*	uif	FALSE	FALSE	TRUE	FALSE	FALSE	FALSE	NA	NA	TRUE
70	chr2L	7048502	7049385	*	milt	FALSE	TRUE	TRUE	FALSE	FALSE	FALSE	NA	hc_39	TRUE
71	chr2L	7138097	7138970	*	CG4495	FALSE	TRUE	FALSE	TRUE	FALSE	FALSE	NA	NA	TRUE
72	chr2L	7244891	7245741	*	Ndae1	TRUE	FALSE	FALSE	FALSE	TRUE	FALSE	NA	NA	TRUE
73	chr2L	7246982	7248151	*	Ndae1	FALSE	TRUE	FALSE	FALSE	FALSE	TRUE	NA	NA	TRUE
74	chr2L	7289509	7290674	*	Wnt4	FALSE	FALSE	FALSE	FALSE	TRUE	FALSE	NA	NA	TRUE
75	chr2L	7299433	7300359	*	wg	FALSE	FALSE	FALSE	FALSE	TRUE	FALSE	NA	NA	TRUE
76	chr2L	7303879	7305256	*	wg	FALSE	TRUE	FALSE	FALSE	FALSE	TRUE	NA	NA	TRUE
77	chr2L	7310876	7311409	*	wg	FALSE	FALSE	FALSE	FALSE	FALSE	TRUE	NA	NA	FALSE
78	chr2L	8145098	8145944	*	CG43394	FALSE	TRUE	FALSE	TRUE	FALSE	FALSE	NA	NA	TRUE
79	chr2L	8159530	8160013	*	CG43394	FALSE	FALSE	FALSE	TRUE	FALSE	FALSE	NA	NA	FALSE
80	chr2L	8275795	8276824	*	Btk29A	FALSE	TRUE	FALSE	TRUE	FALSE	FALSE	NA	NA	TRUE
81	chr2L	8387147	8387881	*	CG13384	FALSE	TRUE	FALSE	TRUE	FALSE	FALSE	NA	NA	TRUE
82	chr2L	8413715	8414120	*	Akap200	FALSE	FALSE	FALSE	FALSE	FALSE	TRUE	NA	NA	TRUE
83	chr2L	8477912	8478980	*	d	FALSE	FALSE	FALSE	TRUE	FALSE	FALSE	NA	NA	TRUE
84	chr2L	8528287	8528809	*	lmgA	FALSE	FALSE	TRUE	FALSE	FALSE	FALSE	VT4291	NA	FALSE
85	chr2L	8809380	8810367	*	NA	FALSE	TRUE	FALSE	FALSE	FALSE	TRUE	VT4432	NA	TRUE
86	chr2L	8832163	8832966	*	SoxN	FALSE	TRUE	FALSE	FALSE	TRUE	FALSE	VT4442	NA	TRUE
87	chr2L	8841314	8842400	*	SoxN	FALSE	TRUE	FALSE	TRUE	FALSE	FALSE	NA	NA	TRUE
88	chr2L	9448109	9448569	*	numb	FALSE	TRUE	TRUE	FALSE	FALSE	FALSE	NA	NA	TRUE
89	chr2L	9448965	9450348	*	numb	FALSE	TRUE	FALSE	TRUE	FALSE	FALSE	NA	NA	TRUE
90	chr2L	9520776	9521932	*	Oatp30B	FALSE	FALSE	FALSE	TRUE	FALSE	FALSE	NA	NA	TRUE
91	chr2L	9582884	9583847	*	gcm	FALSE	FALSE	FALSE	FALSE	FALSE	TRUE	NA	NA	TRUE
92	chr2L	9584315	9584724	*	gcm	FALSE	FALSE	FALSE	FALSE	FALSE	TRUE	NA	NA	FALSE
93	chr2L	9970366	9970882	*	RpL13	FALSE	FALSE	FALSE	FALSE	TRUE	FALSE	VT5058	NA	TRUE
94	chr2L	9991402	9991909	*	bib	FALSE	TRUE	FALSE	FALSE	FALSE	TRUE	NA	NA	FALSE
95	chr2L	10260830	10261561	*	Pten	FALSE	FALSE	FALSE	TRUE	FALSE	FALSE	NA	NA	FALSE
96	chr2L	10298304	10298885	*	CYLD	FALSE	FALSE	FALSE	TRUE	FALSE	FALSE	NA	NA	FALSE
97	chr2L	10506551	10507163	*	Myo31DF	FALSE	FALSE	FALSE	FALSE	TRUE	FALSE	NA	NA	FALSE
98	chr2L	10646736	10647115	*	CG31871	FALSE	FALSE	TRUE	FALSE	FALSE	FALSE	NA	NA	FALSE
99	chr2L	10647671	10648518	*	CG31871	FALSE	FALSE	TRUE	FALSE	FALSE	FALSE	NA	NA	FALSE
100	chr2L	11074883	11077029	*	CG14915	FALSE	TRUE	TRUE	FALSE	FALSE	FALSE	NA	hc_9	TRUE
101	chr2L	11452494	11453531	*	salm	FALSE	TRUE	FALSE	TRUE	FALSE	FALSE	NA	NA	TRUE
102	chr2L	11455171	11456227	*	salm	FALSE	TRUE	FALSE	FALSE	TRUE	FALSE	NA	NA	TRUE
103	chr2L	12006860	12007829	*	CG6746	FALSE	FALSE	FALSE	TRUE	FALSE	FALSE	NA	NA	TRUE
104	chr2L	12010125	12012242	*	CG6734	FALSE	FALSE	FALSE	TRUE	FALSE	FALSE	NA	NA	TRUE
105	chr2L	12080846	12081851	*	prd	FALSE	TRUE	FALSE	FALSE	TRUE	FALSE	NA	NA	TRUE
106	chr2L	12087411	12087889	*	prd	FALSE	TRUE	FALSE	TRUE	FALSE	FALSE	NA	NA	TRUE
107	chr2L	12088929	12089821	*	prd	FALSE	TRUE	FALSE	FALSE	FALSE	TRUE	NA	hc_3	TRUE
108	chr2L	12433021	12435136	*	NA	FALSE	FALSE	FALSE	TRUE	FALSE	FALSE	NA	NA	TRUE
109	chr2L	12662636	12663342	*	pdm2	FALSE	TRUE	FALSE	TRUE	FALSE	FALSE	NA	NA	TRUE
110	chr2L	12665976	12666905	*	pdm2	FALSE	TRUE	FALSE	TRUE	FALSE	FALSE	VT6477	NA	TRUE
111	chr2L	12704253	12705259	*	spict	FALSE	FALSE	FALSE	TRUE	FALSE	FALSE	NA	NA	TRUE
112	chr2L	12845887	12846301	*	kek1	FALSE	FALSE	FALSE	FALSE	TRUE	FALSE	NA	NA	FALSE
113	chr2L	13224942	13225936	*	CG15480	FALSE	TRUE	TRUE	FALSE	FALSE	FALSE	NA	NA	TRUE
114	chr2L	13226912	13227941	*	CG16813	FALSE	TRUE	FALSE	TRUE	FALSE	FALSE	NA	hc_5	TRUE
115	chr2L	13229155	13230102	*	CG16815	FALSE	TRUE	TRUE	FALSE	FALSE	FALSE	NA	hc_4	TRUE
116	chr2L	13234422	13235157	*	CG15479	FALSE	TRUE	FALSE	TRUE	FALSE	FALSE	NA	NA	TRUE
117	chr2L	13780467	13781170	*	p38b	FALSE	FALSE	FALSE	TRUE	FALSE	FALSE	NA	NA	FALSE
118	chr2L	13829375	13830007	*	Arpc1	FALSE	FALSE	FALSE	TRUE	FALSE	FALSE	NA	NA	FALSE
119	chr2L	13867564	13868606	*	CenG1A	FALSE	TRUE	FALSE	FALSE	TRUE	FALSE	VT7068	NA	TRUE
120	chr2L	13869210	13869828	*	CenG1A	FALSE	FALSE	FALSE	TRUE	FALSE	FALSE	NA	NA	TRUE
121	chr2L	13887023	13887394	*	CenG1A	TRUE	TRUE	FALSE	FALSE	FALSE	TRUE	VT7079	NA	TRUE
122	chr2L	14429710	14430798	*	noc	FALSE	FALSE	FALSE	FALSE	FALSE	TRUE	NA	NA	TRUE
123	chr2L	14431258	14431779	*	noc	TRUE	FALSE	FALSE	FALSE	TRUE	FALSE	NA	NA	TRUE
124	chr2L	14435756	14436780	*	noc	FALSE	FALSE	FALSE	TRUE	FALSE	FALSE	NA	NA	TRUE
125	chr2L	14445473	14446280	*	noc	FALSE	TRUE	FALSE	TRUE	FALSE	FALSE	NA	NA	TRUE
126	chr2L	14488918	14489868	*	noc	FALSE	TRUE	FALSE	FALSE	FALSE	TRUE	VT7403	hc_34	TRUE
127	chr2L	15039183	15040329	*	Su(H)	FALSE	FALSE	FALSE	TRUE	FALSE	FALSE	VT7687	NA	FALSE
128	chr2L	15057617	15058144	*	ck	FALSE	FALSE	FALSE	TRUE	FALSE	FALSE	NA	NA	FALSE
129	chr2L	15319723	15320357	*	esg	FALSE	TRUE	FALSE	TRUE	FALSE	FALSE	VT7839	NA	TRUE
130	chr2L	15324431	15324882	*	esg	FALSE	TRUE	TRUE	FALSE	FALSE	FALSE	VT7842	NA	TRUE
131	chr2L	15325776	15326460	*	esg	FALSE	TRUE	FALSE	FALSE	FALSE	TRUE	NA	NA	TRUE
132	chr2L	15370204	15370915	*	esg	FALSE	FALSE	FALSE	FALSE	FALSE	TRUE	NA	NA	FALSE
133	chr2L	15479409	15480415	*	sna	FALSE	TRUE	FALSE	TRUE	FALSE	FALSE	VT7922	NA	TRUE
134	chr2L	15733266	15734182	*	CycE	FALSE	TRUE	FALSE	TRUE	FALSE	FALSE	NA	NA	TRUE
135	chr2L	15742524	15743524	*	CycE	FALSE	TRUE	FALSE	TRUE	FALSE	FALSE	NA	NA	TRUE
136	chr2L	15768102	15768456	*	wek	FALSE	FALSE	TRUE	FALSE	FALSE	FALSE	NA	NA	FALSE
137	chr2L	15908086	15908552	*	Ku80	TRUE	FALSE	FALSE	TRUE	FALSE	FALSE	NA	NA	FALSE
138	chr2L	15973665	15974600	*	beat-Ia	FALSE	TRUE	FALSE	TRUE	FALSE	FALSE	NA	hc_57	TRUE
139	chr2L	16257151	16258502	*	PRL-1	FALSE	FALSE	FALSE	TRUE	FALSE	FALSE	NA	NA	TRUE
140	chr2L	16306932	16307457	*	CG5861	FALSE	FALSE	FALSE	TRUE	FALSE	FALSE	NA	NA	FALSE
141	chr2L	16329018	16331286	*	cact	FALSE	TRUE	FALSE	TRUE	FALSE	FALSE	NA	NA	TRUE
142	chr2L	16353584	16354251	*	CG4455	FALSE	TRUE	TRUE	FALSE	FALSE	FALSE	NA	NA	TRUE
143	chr2L	17262148	17263041	*	beat-IIIc	FALSE	TRUE	FALSE	TRUE	FALSE	FALSE	NA	NA	TRUE
144	chr2L	17740330	17740900	*	CadN	FALSE	TRUE	TRUE	FALSE	FALSE	FALSE	VT9076	NA	TRUE
145	chr2L	17743490	17744310	*	CadN	FALSE	TRUE	FALSE	FALSE	FALSE	TRUE	NA	NA	TRUE
146	chr2L	18110647	18111782	*	kel	TRUE	TRUE	FALSE	FALSE	FALSE	TRUE	NA	NA	TRUE
147	chr2L	18369272	18370056	*	Fas3	TRUE	TRUE	FALSE	FALSE	TRUE	FALSE	NA	NA	TRUE
148	chr2L	18370654	18371119	*	Fas3	TRUE	TRUE	FALSE	TRUE	FALSE	FALSE	NA	NA	TRUE
149	chr2L	18597793	18598732	*	amos	FALSE	TRUE	FALSE	FALSE	TRUE	FALSE	NA	hc_28	TRUE
150	chr2L	18778332	18779525	*	ham	FALSE	FALSE	FALSE	TRUE	FALSE	FALSE	NA	hc_44	TRUE
151	chr2L	18782626	18783549	*	ham	FALSE	FALSE	FALSE	TRUE	FALSE	FALSE	NA	NA	TRUE
152	chr2L	18830452	18831532	*	ScpX	FALSE	FALSE	FALSE	TRUE	FALSE	FALSE	NA	NA	FALSE
153	chr2L	18859059	18859530	*	tup	FALSE	FALSE	TRUE	FALSE	FALSE	FALSE	NA	NA	FALSE
154	chr2L	18880613	18881689	*	tup	TRUE	FALSE	FALSE	FALSE	TRUE	FALSE	VT9669	hc_43	TRUE
155	chr2L	18894780	18895918	*	tup	FALSE	TRUE	FALSE	TRUE	FALSE	FALSE	VT9677	NA	TRUE
156	chr2L	18897651	18898057	*	tup	FALSE	TRUE	FALSE	TRUE	FALSE	FALSE	VT9679	NA	TRUE
157	chr2L	19154676	19155661	*	brat	FALSE	TRUE	FALSE	TRUE	FALSE	FALSE	NA	NA	TRUE
158	chr2L	19219627	19220931	*	drl	FALSE	FALSE	TRUE	FALSE	FALSE	FALSE	VT9846	NA	TRUE
159	chr2L	19326715	19327491	*	dnt	FALSE	TRUE	FALSE	TRUE	FALSE	FALSE	NA	NA	TRUE
160	chr2L	19329513	19329988	*	dnt	FALSE	FALSE	FALSE	FALSE	FALSE	TRUE	NA	NA	FALSE
161	chr2L	19333712	19334401	*	dnt	FALSE	TRUE	FALSE	TRUE	FALSE	FALSE	NA	NA	TRUE
162	chr2L	19337570	19338854	*	dnt	FALSE	TRUE	FALSE	TRUE	FALSE	FALSE	NA	NA	TRUE
163	chr2L	19341147	19341783	*	dnt	FALSE	TRUE	FALSE	TRUE	FALSE	FALSE	NA	NA	TRUE
164	chr2L	19358475	19359236	*	dnt	FALSE	FALSE	TRUE	FALSE	FALSE	FALSE	NA	NA	TRUE
165	chr2L	19363531	19364013	*	dnt	FALSE	FALSE	FALSE	TRUE	FALSE	FALSE	NA	NA	FALSE
166	chr2L	19452716	19453847	*	Top2	FALSE	FALSE	FALSE	TRUE	FALSE	FALSE	NA	NA	TRUE
167	chr2L	19508357	19509152	*	CG10188	FALSE	FALSE	FALSE	TRUE	FALSE	FALSE	NA	NA	FALSE
168	chr2L	19542102	19543016	*	ref(2)P	FALSE	FALSE	FALSE	TRUE	FALSE	FALSE	NA	NA	TRUE
169	chr2L	19815802	19817591	*	sick	FALSE	TRUE	FALSE	TRUE	FALSE	FALSE	NA	NA	TRUE
170	chr2L	19937850	19938487	*	sick	FALSE	TRUE	FALSE	TRUE	FALSE	FALSE	NA	NA	TRUE
171	chr2L	20062372	20063355	*	lok	TRUE	TRUE	FALSE	FALSE	TRUE	FALSE	NA	NA	TRUE
172	chr2L	20684492	20684960	*	CG2617	FALSE	FALSE	FALSE	FALSE	FALSE	TRUE	NA	NA	TRUE
173	chr2L	20768236	20769477	*	dia	FALSE	TRUE	TRUE	FALSE	FALSE	FALSE	VT10589	NA	TRUE
174	chr2L	20825189	20825706	*	CG9328	TRUE	FALSE	FALSE	FALSE	TRUE	FALSE	NA	NA	FALSE
175	chr2L	21136816	21137191	*	Nhe2	FALSE	FALSE	FALSE	FALSE	FALSE	TRUE	NA	NA	FALSE
176	chr2L	21190556	21191345	*	bur	TRUE	TRUE	FALSE	FALSE	TRUE	FALSE	NA	NA	TRUE
177	chr2L	21556706	21557541	*	His-Psi:CR31614	FALSE	FALSE	FALSE	TRUE	FALSE	FALSE	NA	NA	FALSE
178	chr2L	21572922	21574172	*	Lamp1	FALSE	FALSE	FALSE	TRUE	FALSE	FALSE	NA	NA	FALSE
179	chr2L	21707950	21708735	*	CG31619	FALSE	FALSE	FALSE	TRUE	FALSE	FALSE	NA	NA	FALSE
180	chr2L	21741343	21742181	*	step	TRUE	FALSE	FALSE	FALSE	TRUE	FALSE	NA	hc_17	TRUE
181	chr2L	21765796	21766388	*	CG31612	TRUE	FALSE	FALSE	FALSE	FALSE	TRUE	NA	hc_17	TRUE
182	chr2L	21876824	21877758	*	tsh	FALSE	TRUE	TRUE	FALSE	FALSE	FALSE	VT11163	NA	TRUE
183	chr2L	21901475	21902103	*	tsh	FALSE	FALSE	FALSE	TRUE	FALSE	FALSE	NA	NA	TRUE
184	chr2L	22151310	22153506	*	CG34137	FALSE	TRUE	TRUE	FALSE	FALSE	FALSE	NA	NA	TRUE
185	chr2L	22429141	22429841	*	RpL5	FALSE	FALSE	FALSE	TRUE	FALSE	FALSE	NA	NA	FALSE
186	chr2L	22639332	22639769	*	NA	TRUE	FALSE	FALSE	TRUE	FALSE	FALSE	NA	NA	TRUE
187	chr2R	403193	404232	*	Gprk1	FALSE	FALSE	FALSE	TRUE	FALSE	FALSE	NA	NA	FALSE
188	chr2R	406033	406693	*	Gprk1	TRUE	FALSE	FALSE	TRUE	FALSE	FALSE	NA	NA	FALSE
189	chr2R	711404	712581	*	CG17528	FALSE	FALSE	FALSE	TRUE	FALSE	FALSE	NA	NA	FALSE
190	chr2R	942805	943228	*	gus	FALSE	TRUE	TRUE	FALSE	FALSE	FALSE	NA	NA	FALSE
191	chr2R	1550271	1551005	*	Not3	FALSE	FALSE	FALSE	TRUE	FALSE	FALSE	NA	NA	TRUE
192	chr2R	1565092	1565483	*	kune	FALSE	FALSE	FALSE	FALSE	TRUE	FALSE	NA	NA	FALSE
193	chr2R	1586644	1587116	*	CG17337	FALSE	FALSE	FALSE	TRUE	FALSE	FALSE	VT12225	NA	FALSE
194	chr2R	1589171	1589880	*	vlc	FALSE	FALSE	FALSE	TRUE	FALSE	FALSE	VT12227	NA	FALSE
195	chr2R	1824719	1826533	*	BubR1	FALSE	TRUE	FALSE	FALSE	FALSE	TRUE	NA	NA	TRUE
196	chr2R	1855105	1855619	*	BubR1	FALSE	FALSE	FALSE	TRUE	FALSE	FALSE	NA	NA	FALSE
197	chr2R	1894027	1894352	*	NA	FALSE	FALSE	FALSE	TRUE	FALSE	FALSE	NA	NA	TRUE
198	chr2R	2103808	2104171	*	bin3	FALSE	FALSE	TRUE	FALSE	FALSE	FALSE	NA	NA	FALSE
199	chr2R	2415082	2415947	*	jing	TRUE	TRUE	FALSE	TRUE	FALSE	FALSE	NA	NA	TRUE
200	chr2R	2460549	2461771	*	jing	FALSE	TRUE	FALSE	TRUE	FALSE	FALSE	NA	hc_30	TRUE
201	chr2R	2463358	2464013	*	jing	TRUE	FALSE	FALSE	FALSE	TRUE	FALSE	NA	hc_31	TRUE
202	chr2R	2473164	2473965	*	jing	TRUE	TRUE	FALSE	FALSE	TRUE	FALSE	NA	NA	TRUE
203	chr2R	2487889	2488540	*	CG15233	FALSE	TRUE	FALSE	FALSE	FALSE	TRUE	VT12595	NA	TRUE
204	chr2R	2497855	2498701	*	jing	FALSE	FALSE	FALSE	TRUE	FALSE	FALSE	VT12601	NA	TRUE
205	chr2R	2506092	2506833	*	jing	TRUE	TRUE	FALSE	FALSE	FALSE	TRUE	VT12603	NA	TRUE
206	chr2R	2562958	2563512	*	CG17266	FALSE	FALSE	FALSE	TRUE	FALSE	FALSE	VT12630	NA	FALSE
207	chr2R	2571066	2571984	*	CG9422	FALSE	TRUE	FALSE	FALSE	TRUE	FALSE	NA	NA	TRUE
208	chr2R	2697525	2698801	*	NA	FALSE	TRUE	FALSE	TRUE	FALSE	FALSE	NA	NA	FALSE
209	chr2R	2872871	2873730	*	vimar	FALSE	FALSE	FALSE	TRUE	FALSE	FALSE	NA	NA	FALSE
210	chr2R	3267892	3269650	*	Dscam1	FALSE	FALSE	FALSE	TRUE	FALSE	FALSE	NA	NA	TRUE
211	chr2R	3305931	3306423	*	so	FALSE	FALSE	FALSE	TRUE	FALSE	FALSE	NA	NA	TRUE
212	chr2R	3326707	3327322	*	so	FALSE	TRUE	FALSE	TRUE	FALSE	FALSE	NA	NA	TRUE
213	chr2R	3354090	3354481	*	Aldh-III	FALSE	FALSE	TRUE	FALSE	FALSE	FALSE	NA	NA	TRUE
214	chr2R	3361538	3361989	*	Aldh-III	FALSE	FALSE	FALSE	TRUE	FALSE	FALSE	NA	NA	FALSE
215	chr2R	3486931	3487633	*	scra	FALSE	TRUE	FALSE	TRUE	FALSE	FALSE	VT13120	NA	TRUE
216	chr2R	3803904	3804721	*	Cul1	FALSE	FALSE	FALSE	TRUE	FALSE	FALSE	NA	NA	FALSE
217	chr2R	3835237	3835798	*	CG2915	FALSE	FALSE	FALSE	FALSE	FALSE	TRUE	NA	NA	TRUE
218	chr2R	3846823	3847683	*	2017-09-05	FALSE	TRUE	FALSE	TRUE	FALSE	FALSE	NA	NA	TRUE
219	chr2R	3934037	3934587	*	Optix	FALSE	FALSE	FALSE	TRUE	FALSE	FALSE	VT13348	hc_53	FALSE
220	chr2R	3937414	3937957	*	Optix	FALSE	FALSE	FALSE	TRUE	FALSE	FALSE	VT13350	NA	FALSE
221	chr2R	4016895	4018054	*	Pbp49	FALSE	TRUE	FALSE	TRUE	FALSE	FALSE	NA	NA	TRUE
222	chr2R	4119368	4120328	*	dpn	FALSE	FALSE	FALSE	TRUE	FALSE	FALSE	VT13448	NA	TRUE
223	chr2R	4120766	4121608	*	dpn	FALSE	TRUE	FALSE	TRUE	FALSE	FALSE	NA	NA	TRUE
224	chr2R	4133498	4134263	*	pnut	FALSE	TRUE	FALSE	TRUE	FALSE	FALSE	NA	NA	TRUE
225	chr2R	4135435	4136206	*	pnut	FALSE	TRUE	TRUE	FALSE	FALSE	FALSE	NA	NA	TRUE
226	chr2R	4528231	4529238	*	ptc	TRUE	FALSE	FALSE	FALSE	TRUE	FALSE	NA	NA	TRUE
227	chr2R	4530608	4531325	*	ptc	TRUE	FALSE	FALSE	FALSE	TRUE	FALSE	VT13665	NA	TRUE
228	chr2R	4542140	4542900	*	ptc	FALSE	TRUE	FALSE	FALSE	FALSE	TRUE	NA	NA	TRUE
229	chr2R	4545100	4546295	*	ptc	FALSE	TRUE	TRUE	FALSE	FALSE	FALSE	VT13673	NA	TRUE
230	chr2R	4610624	4612528	*	CG14767	FALSE	FALSE	FALSE	TRUE	FALSE	FALSE	NA	NA	FALSE
231	chr2R	4753764	4754156	*	sns	FALSE	FALSE	FALSE	TRUE	FALSE	FALSE	NA	NA	FALSE
232	chr2R	4787318	4787948	*	MrgBP	FALSE	FALSE	FALSE	TRUE	FALSE	FALSE	NA	NA	FALSE
233	chr2R	4926959	4927272	*	Dbp45A	FALSE	FALSE	FALSE	TRUE	FALSE	FALSE	NA	NA	FALSE
234	chr2R	4942945	4943524	*	Dbp45A	TRUE	TRUE	FALSE	FALSE	FALSE	TRUE	VT13877	NA	TRUE
235	chr2R	5070325	5070900	*	CG8026	FALSE	FALSE	FALSE	TRUE	FALSE	FALSE	NA	NA	FALSE
236	chr2R	5333095	5333817	*	ced-6	FALSE	FALSE	TRUE	FALSE	FALSE	FALSE	NA	NA	FALSE
237	chr2R	5860819	5861158	*	CG12134	FALSE	FALSE	FALSE	FALSE	FALSE	TRUE	NA	NA	TRUE
238	chr2R	5864381	5866047	*	eve	FALSE	TRUE	FALSE	FALSE	TRUE	FALSE	VT14362	NA	TRUE
239	chr2R	5872245	5872790	*	TER94	FALSE	FALSE	TRUE	FALSE	FALSE	FALSE	NA	NA	TRUE
240	chr2R	5873194	5874339	*	TER94	TRUE	FALSE	FALSE	FALSE	FALSE	TRUE	NA	NA	TRUE
241	chr2R	5876437	5876730	*	TER94	FALSE	FALSE	FALSE	TRUE	FALSE	FALSE	NA	NA	FALSE
242	chr2R	5964462	5965322	*	egr	FALSE	TRUE	FALSE	TRUE	FALSE	FALSE	NA	NA	TRUE
243	chr2R	6423181	6424103	*	lola	FALSE	FALSE	FALSE	TRUE	FALSE	FALSE	NA	NA	TRUE
244	chr2R	6470520	6472434	*	psq	FALSE	FALSE	FALSE	TRUE	FALSE	FALSE	NA	NA	TRUE
245	chr2R	6692539	6693170	*	wde	FALSE	FALSE	FALSE	TRUE	FALSE	FALSE	NA	NA	TRUE
246	chr2R	6707135	6707668	*	dgo	FALSE	FALSE	FALSE	TRUE	FALSE	FALSE	NA	NA	TRUE
247	chr2R	6773929	6774705	*	CG30020	FALSE	FALSE	FALSE	TRUE	FALSE	FALSE	NA	NA	FALSE
248	chr2R	7078724	7079722	*	shn	FALSE	TRUE	FALSE	TRUE	FALSE	FALSE	NA	NA	TRUE
249	chr2R	7085611	7087288	*	shn	FALSE	TRUE	FALSE	TRUE	FALSE	FALSE	NA	NA	TRUE
250	chr2R	7124800	7125643	*	metro	FALSE	TRUE	TRUE	FALSE	FALSE	FALSE	NA	NA	TRUE
251	chr2R	7342722	7343752	*	E(Pc)	FALSE	TRUE	FALSE	TRUE	FALSE	FALSE	NA	NA	TRUE
252	chr2R	7362824	7363492	*	inv	FALSE	FALSE	FALSE	TRUE	FALSE	FALSE	NA	NA	TRUE
253	chr2R	7419513	7420196	*	en	FALSE	FALSE	FALSE	TRUE	FALSE	FALSE	VT15159	NA	TRUE
254	chr2R	7491711	7492228	*	tou	FALSE	FALSE	FALSE	TRUE	FALSE	FALSE	NA	NA	TRUE
255	chr2R	7503161	7504326	*	tou	FALSE	FALSE	FALSE	FALSE	TRUE	FALSE	NA	NA	TRUE
256	chr2R	7681501	7683879	*	ths	FALSE	TRUE	FALSE	TRUE	FALSE	FALSE	NA	NA	TRUE
257	chr2R	7872524	7873583	*	RnrS	FALSE	FALSE	FALSE	TRUE	FALSE	FALSE	NA	NA	TRUE
258	chr2R	7876153	7876855	*	rho-7	FALSE	FALSE	FALSE	TRUE	FALSE	FALSE	NA	NA	FALSE
259	chr2R	7904917	7905662	*	otk	TRUE	FALSE	FALSE	FALSE	TRUE	FALSE	NA	NA	TRUE
260	chr2R	7914198	7915799	*	Mppe	FALSE	FALSE	FALSE	FALSE	TRUE	FALSE	NA	hc_12	TRUE
261	chr2R	8095999	8097217	*	Sr-CII	FALSE	TRUE	FALSE	TRUE	FALSE	FALSE	NA	NA	TRUE
262	chr2R	8342173	8343236	*	Lac	FALSE	TRUE	FALSE	TRUE	FALSE	FALSE	NA	NA	TRUE
263	chr2R	8345571	8346178	*	Lac	FALSE	TRUE	FALSE	TRUE	FALSE	FALSE	NA	NA	FALSE
264	chr2R	8417999	8419054	*	fra	FALSE	TRUE	FALSE	TRUE	FALSE	FALSE	NA	NA	TRUE
265	chr2R	8523254	8524416	*	CG33671	FALSE	FALSE	FALSE	TRUE	FALSE	FALSE	NA	NA	FALSE
266	chr2R	8638291	8638836	*	CG42663	FALSE	FALSE	FALSE	TRUE	FALSE	FALSE	NA	NA	FALSE
267	chr2R	8648064	8648527	*	Nacalpha	FALSE	FALSE	TRUE	FALSE	FALSE	FALSE	NA	NA	FALSE
268	chr2R	8667349	8669128	*	sca	FALSE	TRUE	FALSE	TRUE	FALSE	FALSE	VT15828	NA	TRUE
269	chr2R	8673756	8674052	*	sca	FALSE	FALSE	FALSE	TRUE	FALSE	FALSE	VT15830	NA	FALSE
270	chr2R	8803156	8803720	*	NAT1	FALSE	FALSE	TRUE	FALSE	FALSE	FALSE	NA	NA	FALSE
271	chr2R	8833540	8834467	*	Mdr49	FALSE	FALSE	FALSE	TRUE	FALSE	FALSE	NA	NA	TRUE
272	chr2R	8835228	8835746	*	Mdr49	FALSE	FALSE	FALSE	TRUE	FALSE	FALSE	NA	NA	TRUE
273	chr2R	8883364	8884420	*	NA	FALSE	FALSE	FALSE	TRUE	FALSE	FALSE	NA	NA	TRUE
274	chr2R	9077372	9078464	*	Kdm4B	TRUE	FALSE	FALSE	FALSE	TRUE	FALSE	NA	NA	TRUE
275	chr2R	9448630	9450091	*	link	FALSE	TRUE	FALSE	TRUE	FALSE	FALSE	NA	hc_29	TRUE
276	chr2R	9450330	9452353	*	link	FALSE	TRUE	TRUE	FALSE	FALSE	FALSE	NA	NA	TRUE
277	chr2R	9453999	9455081	*	link	FALSE	TRUE	FALSE	TRUE	FALSE	FALSE	NA	NA	TRUE
278	chr2R	9455182	9455690	*	link	FALSE	TRUE	FALSE	TRUE	FALSE	FALSE	NA	NA	TRUE
279	chr2R	9456655	9457727	*	CG6191	FALSE	TRUE	FALSE	TRUE	FALSE	FALSE	NA	NA	TRUE
280	chr2R	9467415	9467856	*	CG6191	FALSE	FALSE	FALSE	FALSE	TRUE	FALSE	VT16238	NA	TRUE
281	chr2R	9746071	9746916	*	tum	FALSE	FALSE	FALSE	TRUE	FALSE	FALSE	NA	NA	FALSE
282	chr2R	10198870	10199537	*	Shroom	FALSE	TRUE	FALSE	TRUE	FALSE	FALSE	NA	NA	TRUE
283	chr2R	10318072	10320048	*	phyl	FALSE	TRUE	FALSE	TRUE	FALSE	FALSE	NA	NA	TRUE
284	chr2R	10341275	10341917	*	Oaz	TRUE	TRUE	FALSE	FALSE	FALSE	TRUE	NA	NA	TRUE
285	chr2R	10507556	10509686	*	Uhg5	TRUE	FALSE	FALSE	FALSE	FALSE	TRUE	NA	NA	TRUE
286	chr2R	10639532	10640324	*	Rpn6	FALSE	FALSE	FALSE	TRUE	FALSE	FALSE	NA	NA	FALSE
287	chr2R	10687476	10688186	*	kn	FALSE	FALSE	FALSE	FALSE	TRUE	FALSE	VT16851	NA	TRUE
288	chr2R	10869230	10870444	*	pcs	FALSE	TRUE	TRUE	FALSE	FALSE	FALSE	NA	NA	TRUE
289	chr2R	11209419	11210407	*	Arf51F	FALSE	FALSE	FALSE	TRUE	FALSE	FALSE	NA	NA	TRUE
290	chr2R	11239567	11240475	*	unc-5	FALSE	TRUE	FALSE	FALSE	TRUE	FALSE	VT17121	NA	TRUE
291	chr2R	11682685	11683270	*	NA	FALSE	FALSE	FALSE	FALSE	FALSE	TRUE	NA	NA	TRUE
292	chr2R	11735444	11735803	*	Rif1	FALSE	FALSE	FALSE	TRUE	FALSE	FALSE	NA	NA	TRUE
293	chr2R	11739601	11739942	*	Rif1	FALSE	FALSE	FALSE	FALSE	FALSE	TRUE	NA	NA	TRUE
294	chr2R	11753502	11754179	*	Rif1	FALSE	TRUE	FALSE	TRUE	FALSE	FALSE	NA	NA	TRUE
295	chr2R	11785208	11786023	*	sli	FALSE	TRUE	FALSE	TRUE	FALSE	FALSE	VT17409	NA	TRUE
296	chr2R	11809485	11810285	*	sli	FALSE	FALSE	FALSE	TRUE	FALSE	FALSE	VT17422	NA	FALSE
297	chr2R	11819166	11820015	*	bdg	FALSE	FALSE	FALSE	TRUE	FALSE	FALSE	NA	NA	FALSE
298	chr2R	12042693	12043528	*	lbk	FALSE	FALSE	TRUE	FALSE	FALSE	FALSE	NA	NA	TRUE
299	chr2R	12404301	12405132	*	Sema-2a	FALSE	FALSE	FALSE	TRUE	FALSE	FALSE	NA	NA	TRUE
300	chr2R	12458456	12458858	*	RpS15	FALSE	FALSE	FALSE	TRUE	FALSE	FALSE	NA	NA	FALSE
301	chr2R	12715946	12716828	*	CR43650	FALSE	FALSE	FALSE	TRUE	FALSE	FALSE	NA	NA	TRUE
302	chr2R	12737744	12738386	*	IntS8	FALSE	FALSE	FALSE	TRUE	FALSE	FALSE	NA	NA	FALSE
303	chr2R	12838138	12839112	*	mute	FALSE	TRUE	FALSE	TRUE	FALSE	FALSE	NA	NA	TRUE
304	chr2R	12928266	12929027	*	RhoGEF2	FALSE	FALSE	TRUE	FALSE	FALSE	FALSE	NA	NA	FALSE
305	chr2R	13030320	13031098	*	GstS1	FALSE	FALSE	TRUE	FALSE	FALSE	FALSE	NA	NA	FALSE
306	chr2R	13033218	13033928	*	GstS1	FALSE	FALSE	FALSE	FALSE	TRUE	FALSE	NA	NA	FALSE
307	chr2R	13690529	13691285	*	grh	FALSE	TRUE	FALSE	TRUE	FALSE	FALSE	VT18404	NA	TRUE
308	chr2R	13980672	13981954	*	CG5098	FALSE	FALSE	FALSE	FALSE	TRUE	FALSE	NA	NA	TRUE
309	chr2R	14024620	14025246	*	Pcl	TRUE	FALSE	FALSE	FALSE	TRUE	FALSE	NA	NA	FALSE
310	chr2R	14562708	14563295	*	edl	FALSE	FALSE	FALSE	TRUE	FALSE	FALSE	NA	NA	TRUE
311	chr2R	14674611	14675303	*	MFS15	FALSE	FALSE	FALSE	TRUE	FALSE	FALSE	NA	NA	TRUE
312	chr2R	14687058	14687711	*	l(2)08717	FALSE	TRUE	FALSE	TRUE	FALSE	FALSE	NA	NA	TRUE
313	chr2R	15160239	15161418	*	rib	FALSE	FALSE	FALSE	TRUE	FALSE	FALSE	NA	hc_11	TRUE
314	chr2R	15336063	15336499	*	betaTub56D	FALSE	FALSE	FALSE	TRUE	FALSE	FALSE	NA	NA	FALSE
315	chr2R	15546157	15549891	*	hrg	FALSE	FALSE	TRUE	FALSE	FALSE	FALSE	NA	NA	TRUE
316	chr2R	15557270	15557837	*	hrg	FALSE	TRUE	FALSE	TRUE	FALSE	FALSE	NA	NA	TRUE
317	chr2R	15574002	15574627	*	CG15128	FALSE	TRUE	FALSE	FALSE	TRUE	FALSE	NA	NA	TRUE
318	chr2R	15745314	15745840	*	CG8654	FALSE	TRUE	FALSE	TRUE	FALSE	FALSE	NA	NA	TRUE
319	chr2R	15817940	15818495	*	CG8654	FALSE	FALSE	FALSE	FALSE	TRUE	FALSE	NA	NA	TRUE
320	chr2R	15865908	15867178	*	CG8654	FALSE	TRUE	FALSE	FALSE	TRUE	FALSE	NA	hc_61	TRUE
321	chr2R	15928377	15929199	*	CG8654	FALSE	TRUE	FALSE	TRUE	FALSE	FALSE	NA	NA	TRUE
322	chr2R	15953786	15954529	*	18w	FALSE	TRUE	FALSE	TRUE	FALSE	FALSE	NA	NA	TRUE
323	chr2R	15959551	15960687	*	18w	FALSE	TRUE	FALSE	TRUE	FALSE	FALSE	NA	NA	TRUE
324	chr2R	15993578	15994567	*	18w	FALSE	FALSE	FALSE	TRUE	FALSE	FALSE	NA	NA	TRUE
325	chr2R	16131560	16133245	*	CG11208	TRUE	TRUE	FALSE	TRUE	FALSE	FALSE	NA	NA	TRUE
326	chr2R	16198858	16199555	*	CG13868	FALSE	TRUE	FALSE	FALSE	FALSE	TRUE	NA	NA	TRUE
327	chr2R	16207083	16207643	*	CG13868	TRUE	TRUE	FALSE	FALSE	FALSE	TRUE	NA	NA	TRUE
328	chr2R	16214676	16216232	*	CG8929	FALSE	TRUE	FALSE	TRUE	FALSE	FALSE	NA	NA	TRUE
329	chr2R	16425478	16427200	*	Mgat1	FALSE	TRUE	FALSE	TRUE	FALSE	FALSE	NA	NA	TRUE
330	chr2R	16485137	16485843	*	NA	TRUE	FALSE	FALSE	FALSE	FALSE	TRUE	NA	NA	TRUE
331	chr2R	16488212	16488658	*	NA	FALSE	TRUE	FALSE	TRUE	FALSE	FALSE	NA	NA	TRUE
332	chr2R	16558314	16559025	*	CG30152	FALSE	FALSE	FALSE	TRUE	FALSE	FALSE	NA	NA	FALSE
333	chr2R	16746360	16747705	*	insc	TRUE	TRUE	FALSE	FALSE	FALSE	TRUE	NA	NA	TRUE
334	chr2R	16794608	16795545	*	hbn	TRUE	FALSE	FALSE	TRUE	FALSE	FALSE	NA	NA	TRUE
335	chr2R	16848205	16849398	*	hbn	FALSE	TRUE	FALSE	TRUE	FALSE	FALSE	NA	hc_14	TRUE
336	chr2R	16849588	16850408	*	hbn	TRUE	FALSE	FALSE	TRUE	FALSE	FALSE	VT20035	hc_14	TRUE
337	chr2R	16935301	16936282	*	shg	FALSE	TRUE	TRUE	FALSE	FALSE	FALSE	NA	NA	TRUE
338	chr2R	17015714	17016339	*	CG4050	FALSE	FALSE	FALSE	TRUE	FALSE	FALSE	NA	NA	FALSE
339	chr2R	17047709	17049171	*	CG30389	FALSE	FALSE	FALSE	TRUE	FALSE	FALSE	NA	NA	FALSE
340	chr2R	17080213	17081499	*	Lapsyn	FALSE	TRUE	FALSE	TRUE	FALSE	FALSE	NA	NA	TRUE
341	chr2R	17246788	17247444	*	cv-2	FALSE	TRUE	FALSE	FALSE	TRUE	FALSE	NA	NA	TRUE
342	chr2R	17251345	17252329	*	cv-2	FALSE	TRUE	FALSE	TRUE	FALSE	FALSE	NA	NA	TRUE
343	chr2R	17254472	17255650	*	cv-2	FALSE	TRUE	FALSE	TRUE	FALSE	FALSE	NA	NA	TRUE
344	chr2R	17389278	17390422	*	MESK2	FALSE	FALSE	FALSE	TRUE	FALSE	FALSE	NA	NA	FALSE
345	chr2R	17787564	17788049	*	Fili	FALSE	FALSE	FALSE	TRUE	FALSE	FALSE	NA	NA	TRUE
346	chr2R	18157873	18158787	*	dve	FALSE	FALSE	FALSE	TRUE	FALSE	FALSE	VT20735	NA	TRUE
347	chr2R	18262267	18262839	*	Rtf1	FALSE	FALSE	TRUE	FALSE	FALSE	FALSE	NA	NA	FALSE
348	chr2R	18394282	18395696	*	px	TRUE	TRUE	FALSE	FALSE	FALSE	TRUE	NA	NA	TRUE
349	chr2R	18400111	18400930	*	px	FALSE	FALSE	FALSE	TRUE	FALSE	FALSE	NA	NA	TRUE
350	chr2R	18448066	18449676	*	px	FALSE	FALSE	FALSE	FALSE	FALSE	TRUE	NA	NA	TRUE
351	chr2R	18577009	18578842	*	Ppa	FALSE	TRUE	FALSE	TRUE	FALSE	FALSE	VT20956	NA	TRUE
352	chr2R	18585031	18585624	*	robo	TRUE	TRUE	FALSE	TRUE	FALSE	FALSE	VT20957	NA	TRUE
353	chr2R	18689507	18691019	*	blw	FALSE	TRUE	FALSE	TRUE	FALSE	FALSE	VT21015	NA	TRUE
354	chr2R	18741680	18742069	*	RpL23	FALSE	FALSE	TRUE	FALSE	FALSE	FALSE	NA	NA	FALSE
355	chr2R	18776140	18776699	*	MED23	FALSE	FALSE	FALSE	TRUE	FALSE	FALSE	NA	NA	TRUE
356	chr2R	18932306	18933301	*	twi	FALSE	TRUE	FALSE	TRUE	FALSE	FALSE	NA	NA	TRUE
357	chr2R	19093482	19094997	*	CG34371	FALSE	TRUE	FALSE	TRUE	FALSE	FALSE	NA	NA	TRUE
358	chr2R	19233664	19234247	*	CG3502	TRUE	FALSE	FALSE	FALSE	FALSE	TRUE	NA	hc_52	TRUE
359	chr2R	19303610	19304083	*	CG30411	TRUE	TRUE	FALSE	FALSE	FALSE	TRUE	NA	NA	TRUE
360	chr2R	19431336	19431870	*	CG30185	FALSE	FALSE	FALSE	TRUE	FALSE	FALSE	NA	NA	TRUE
361	chr2R	19467285	19467836	*	apt	TRUE	TRUE	FALSE	TRUE	FALSE	FALSE	NA	NA	FALSE
362	chr2R	19526489	19527177	*	NA	FALSE	FALSE	FALSE	TRUE	FALSE	FALSE	NA	NA	TRUE
363	chr2R	19532695	19534026	*	NA	FALSE	TRUE	FALSE	TRUE	FALSE	FALSE	NA	NA	TRUE
364	chr2R	19632566	19633590	*	l(2)tid	FALSE	FALSE	FALSE	TRUE	FALSE	FALSE	NA	NA	FALSE
365	chr2R	19727288	19727909	*	ytr	FALSE	FALSE	TRUE	FALSE	FALSE	FALSE	NA	NA	FALSE
366	chr2R	19729326	19729821	*	ytr	FALSE	FALSE	FALSE	FALSE	TRUE	FALSE	NA	NA	TRUE
367	chr2R	20684830	20685292	*	Orc4	FALSE	FALSE	FALSE	TRUE	FALSE	FALSE	NA	NA	FALSE
368	chr2R	20688125	20688837	*	Orc4	TRUE	TRUE	FALSE	FALSE	TRUE	FALSE	NA	NA	TRUE
369	chr2R	20695899	20696627	*	Dll	TRUE	TRUE	FALSE	FALSE	TRUE	FALSE	VT22068	NA	TRUE
370	chr2R	20732294	20732872	*	Dll	FALSE	FALSE	FALSE	TRUE	FALSE	FALSE	VT22088	NA	TRUE
371	chr2R	20761862	20762700	*	CG30423	FALSE	FALSE	FALSE	TRUE	FALSE	FALSE	NA	NA	FALSE
372	chr2R	20790918	20791765	*	RpL41	FALSE	FALSE	FALSE	TRUE	FALSE	FALSE	NA	NA	FALSE
373	chr2R	20905701	20906424	*	NA	TRUE	TRUE	FALSE	FALSE	TRUE	FALSE	NA	NA	TRUE
374	chr2R	20956956	20957661	*	gsb	FALSE	FALSE	FALSE	FALSE	FALSE	TRUE	NA	NA	FALSE
375	chr2R	20994853	20995674	*	NA	TRUE	TRUE	FALSE	FALSE	TRUE	FALSE	VT22223	NA	TRUE
376	chr2R	21022216	21022775	*	NA	FALSE	TRUE	FALSE	TRUE	FALSE	FALSE	NA	NA	TRUE
377	chr2R	21109908	21111041	*	Kr	FALSE	TRUE	TRUE	FALSE	FALSE	FALSE	VT22278	NA	TRUE
378	chr2R	21111584	21111953	*	Kr	TRUE	FALSE	FALSE	FALSE	FALSE	TRUE	NA	NA	FALSE
379	chr3L	128426	128970	*	Pdk1	FALSE	FALSE	FALSE	TRUE	FALSE	FALSE	NA	NA	TRUE
380	chr3L	137777	138394	*	Pdk1	TRUE	TRUE	FALSE	TRUE	FALSE	FALSE	NA	NA	TRUE
381	chr3L	206019	207013	*	CG13876	TRUE	FALSE	FALSE	TRUE	FALSE	FALSE	NA	NA	FALSE
382	chr3L	223990	225009	*	CG33229	FALSE	FALSE	FALSE	TRUE	FALSE	FALSE	NA	NA	FALSE
383	chr3L	257768	258623	*	DIP2	FALSE	FALSE	FALSE	TRUE	FALSE	FALSE	NA	NA	FALSE
384	chr3L	374784	375474	*	trh	FALSE	TRUE	FALSE	FALSE	TRUE	FALSE	NA	NA	TRUE
385	chr3L	543944	544552	*	hipk	FALSE	FALSE	TRUE	FALSE	FALSE	FALSE	NA	NA	TRUE
386	chr3L	617749	618400	*	CR43334	FALSE	FALSE	FALSE	TRUE	FALSE	FALSE	NA	NA	TRUE
387	chr3L	695557	696866	*	CG13894	TRUE	TRUE	FALSE	FALSE	FALSE	TRUE	NA	NA	TRUE
388	chr3L	697500	698183	*	CG13894	TRUE	TRUE	FALSE	TRUE	FALSE	FALSE	NA	NA	TRUE
389	chr3L	735007	735683	*	emc	FALSE	TRUE	FALSE	FALSE	TRUE	FALSE	NA	NA	TRUE
390	chr3L	749240	749802	*	emc	FALSE	FALSE	FALSE	TRUE	FALSE	FALSE	NA	NA	FALSE
391	chr3L	753127	754209	*	emc	FALSE	TRUE	FALSE	TRUE	FALSE	FALSE	NA	NA	TRUE
392	chr3L	755054	755481	*	emc	FALSE	FALSE	FALSE	FALSE	FALSE	TRUE	NA	hc_48	TRUE
393	chr3L	1312972	1313881	*	CG9186	FALSE	FALSE	FALSE	TRUE	FALSE	FALSE	NA	NA	FALSE
394	chr3L	1352027	1352538	*	NA	FALSE	FALSE	TRUE	FALSE	FALSE	FALSE	NA	NA	FALSE
395	chr3L	1461629	1462852	*	NA	FALSE	TRUE	FALSE	TRUE	FALSE	FALSE	NA	NA	TRUE
396	chr3L	2228338	2229329	*	CG9018	FALSE	FALSE	FALSE	TRUE	FALSE	FALSE	NA	NA	FALSE
397	chr3L	2392969	2394148	*	NA	FALSE	TRUE	FALSE	TRUE	FALSE	FALSE	NA	NA	TRUE
398	chr3L	2586031	2586973	*	msn	FALSE	FALSE	FALSE	TRUE	FALSE	FALSE	NA	NA	TRUE
399	chr3L	3193824	3194895	*	Hsp83	TRUE	FALSE	FALSE	TRUE	FALSE	FALSE	NA	NA	FALSE
400	chr3L	3336576	3337546	*	kst	FALSE	FALSE	TRUE	FALSE	FALSE	FALSE	NA	NA	FALSE
401	chr3L	3813919	3814652	*	Scsalpha	FALSE	FALSE	FALSE	TRUE	FALSE	FALSE	NA	NA	FALSE
402	chr3L	4040112	4041110	*	CG11593	FALSE	FALSE	FALSE	TRUE	FALSE	FALSE	NA	NA	TRUE
403	chr3L	4108001	4109020	*	Ack	FALSE	TRUE	FALSE	TRUE	FALSE	FALSE	NA	NA	FALSE
404	chr3L	4167090	4168131	*	mas	FALSE	TRUE	TRUE	FALSE	FALSE	FALSE	NA	NA	TRUE
405	chr3L	4227079	4227579	*	ImpL2	FALSE	FALSE	TRUE	FALSE	FALSE	FALSE	NA	NA	FALSE
406	chr3L	4232097	4232666	*	ImpL2	TRUE	FALSE	FALSE	FALSE	FALSE	TRUE	NA	NA	TRUE
407	chr3L	4293097	4293554	*	CG1319	FALSE	FALSE	FALSE	FALSE	TRUE	FALSE	NA	NA	FALSE
408	chr3L	4625672	4626484	*	Src64B	FALSE	FALSE	FALSE	TRUE	FALSE	FALSE	NA	NA	TRUE
409	chr3L	4634548	4635446	*	Rpd3	FALSE	TRUE	TRUE	FALSE	FALSE	FALSE	NA	hc_51	TRUE
410	chr3L	4694139	4695322	*	CG15876	FALSE	TRUE	FALSE	TRUE	FALSE	FALSE	NA	NA	TRUE
411	chr3L	4696264	4697956	*	CG15876	FALSE	TRUE	TRUE	FALSE	FALSE	FALSE	NA	hc_8	TRUE
412	chr3L	4757214	4758395	*	CG13711	FALSE	TRUE	TRUE	FALSE	FALSE	FALSE	NA	NA	TRUE
413	chr3L	4842523	4843148	*	Aats-leu	FALSE	FALSE	FALSE	FALSE	TRUE	FALSE	NA	NA	FALSE
414	chr3L	5128316	5129948	*	CG10674	FALSE	TRUE	FALSE	TRUE	FALSE	FALSE	NA	NA	TRUE
415	chr3L	5613859	5615102	*	Blimp-1	FALSE	TRUE	FALSE	TRUE	FALSE	FALSE	VT26124	NA	TRUE
416	chr3L	5757104	5757740	*	CG10576	FALSE	FALSE	FALSE	FALSE	FALSE	TRUE	NA	NA	TRUE
417	chr3L	5799700	5801289	*	S6k	TRUE	TRUE	FALSE	TRUE	FALSE	FALSE	NA	NA	TRUE
418	chr3L	5828860	5829508	*	vn	FALSE	TRUE	FALSE	TRUE	FALSE	FALSE	NA	NA	TRUE
419	chr3L	5871743	5872435	*	DNApol-epsilon58	FALSE	FALSE	FALSE	TRUE	FALSE	FALSE	NA	NA	FALSE
420	chr3L	5967266	5967923	*	CG10479	FALSE	TRUE	FALSE	TRUE	FALSE	FALSE	NA	NA	TRUE
421	chr3L	5989332	5990091	*	CG10479	FALSE	FALSE	FALSE	FALSE	FALSE	TRUE	NA	NA	TRUE
422	chr3L	6256442	6256980	*	ImpL3	FALSE	FALSE	FALSE	FALSE	TRUE	FALSE	NA	NA	FALSE
423	chr3L	6735951	6736391	*	dikar	FALSE	FALSE	FALSE	TRUE	FALSE	FALSE	NA	NA	FALSE
424	chr3L	6760169	6760725	*	CG10103	FALSE	TRUE	TRUE	FALSE	FALSE	FALSE	VT26720	NA	TRUE
425	chr3L	6813944	6814807	*	vvl	FALSE	TRUE	FALSE	FALSE	TRUE	FALSE	VT26747	NA	TRUE
426	chr3L	6972334	6973494	*	Galphai	FALSE	FALSE	FALSE	TRUE	FALSE	FALSE	VT26830	NA	TRUE
427	chr3L	7130819	7131858	*	melt	TRUE	FALSE	FALSE	FALSE	TRUE	FALSE	NA	NA	TRUE
428	chr3L	7401133	7401608	*	smid	FALSE	FALSE	TRUE	FALSE	FALSE	FALSE	NA	NA	TRUE
429	chr3L	7511951	7512878	*	ltl	FALSE	FALSE	TRUE	FALSE	FALSE	FALSE	NA	NA	TRUE
430	chr3L	8336249	8336880	*	DNApol-alpha50	TRUE	TRUE	FALSE	TRUE	FALSE	FALSE	NA	NA	TRUE
431	chr3L	8414184	8414784	*	Cbl	FALSE	FALSE	FALSE	TRUE	FALSE	FALSE	NA	NA	TRUE
432	chr3L	8439551	8439874	*	CG6983	FALSE	FALSE	FALSE	TRUE	FALSE	FALSE	NA	NA	FALSE
433	chr3L	8445335	8446388	*	Gug	FALSE	FALSE	FALSE	FALSE	TRUE	FALSE	NA	NA	FALSE
434	chr3L	8455710	8456406	*	Gug	FALSE	FALSE	FALSE	TRUE	FALSE	FALSE	NA	hc_56	TRUE
435	chr3L	8517758	8518801	*	foi	FALSE	FALSE	TRUE	FALSE	FALSE	FALSE	NA	NA	FALSE
436	chr3L	8646490	8647264	*	Cdc6	FALSE	TRUE	TRUE	FALSE	FALSE	FALSE	VT27671	NA	TRUE
437	chr3L	8659153	8660095	*	h	FALSE	FALSE	FALSE	FALSE	TRUE	FALSE	NA	NA	TRUE
438	chr3L	8662994	8663718	*	h	FALSE	TRUE	FALSE	TRUE	FALSE	FALSE	VT27680	NA	TRUE
439	chr3L	8663811	8665013	*	h	FALSE	TRUE	FALSE	FALSE	FALSE	TRUE	VT27682	NA	TRUE
440	chr3L	8680630	8681151	*	h	TRUE	FALSE	FALSE	TRUE	FALSE	FALSE	VT27690	NA	TRUE
441	chr3L	8990778	8991365	*	smg	FALSE	FALSE	FALSE	TRUE	FALSE	FALSE	NA	NA	FALSE
442	chr3L	8995592	8996211	*	Doc3	FALSE	TRUE	FALSE	TRUE	FALSE	FALSE	NA	NA	TRUE
443	chr3L	9003354	9004213	*	Doc2	FALSE	TRUE	FALSE	FALSE	TRUE	FALSE	NA	NA	TRUE
444	chr3L	9021976	9023225	*	Doc2	FALSE	TRUE	FALSE	TRUE	FALSE	FALSE	NA	NA	TRUE
445	chr3L	9360969	9362411	*	CG4452	FALSE	TRUE	FALSE	FALSE	TRUE	FALSE	NA	NA	TRUE
446	chr3L	9383580	9384067	*	CG4080	TRUE	FALSE	FALSE	FALSE	TRUE	FALSE	NA	NA	TRUE
447	chr3L	9448994	9449854	*	phol	FALSE	FALSE	FALSE	FALSE	TRUE	FALSE	NA	NA	FALSE
448	chr3L	9454722	9456296	*	NA	FALSE	TRUE	FALSE	TRUE	FALSE	FALSE	NA	NA	TRUE
449	chr3L	9484202	9484927	*	CG32037	TRUE	TRUE	FALSE	FALSE	TRUE	FALSE	NA	NA	TRUE
450	chr3L	9607004	9607443	*	NA	FALSE	FALSE	FALSE	TRUE	FALSE	FALSE	NA	NA	FALSE
451	chr3L	9796730	9797819	*	Ilp4	FALSE	TRUE	FALSE	TRUE	FALSE	FALSE	NA	NA	TRUE
452	chr3L	10508854	10510050	*	A2bp1	FALSE	FALSE	FALSE	TRUE	FALSE	FALSE	NA	NA	TRUE
453	chr3L	10657527	10658136	*	simj	FALSE	FALSE	FALSE	TRUE	FALSE	FALSE	NA	NA	FALSE
454	chr3L	10849605	10850252	*	tna	FALSE	FALSE	FALSE	TRUE	FALSE	FALSE	NA	NA	TRUE
455	chr3L	11229724	11230832	*	Ir68a	FALSE	TRUE	TRUE	FALSE	FALSE	FALSE	NA	NA	TRUE
456	chr3L	11231050	11231600	*	Ir68a	FALSE	TRUE	TRUE	FALSE	FALSE	FALSE	NA	NA	TRUE
457	chr3L	11333401	11333999	*	scyl	FALSE	FALSE	FALSE	FALSE	FALSE	TRUE	NA	NA	TRUE
458	chr3L	11337608	11338150	*	scyl	FALSE	TRUE	FALSE	TRUE	FALSE	FALSE	NA	NA	TRUE
459	chr3L	11349728	11350824	*	scyl	FALSE	TRUE	TRUE	FALSE	FALSE	FALSE	NA	NA	TRUE
460	chr3L	11466488	11467081	*	chrb	TRUE	FALSE	FALSE	FALSE	FALSE	TRUE	NA	NA	TRUE
461	chr3L	11602045	11603123	*	CG6091	FALSE	FALSE	TRUE	FALSE	FALSE	FALSE	NA	NA	FALSE
462	chr3L	11704908	11705412	*	crim	FALSE	FALSE	FALSE	FALSE	TRUE	FALSE	NA	NA	FALSE
463	chr3L	11808228	11808796	*	RpL10Ab	FALSE	FALSE	FALSE	TRUE	FALSE	FALSE	NA	NA	FALSE
464	chr3L	11918072	11919121	*	byn	FALSE	TRUE	FALSE	TRUE	FALSE	FALSE	NA	NA	TRUE
465	chr3L	12076236	12077053	*	Sema-5c	FALSE	TRUE	FALSE	TRUE	FALSE	FALSE	NA	NA	TRUE
466	chr3L	12270021	12271123	*	CG4300	FALSE	FALSE	TRUE	FALSE	FALSE	FALSE	NA	NA	TRUE
467	chr3L	12519193	12520207	*	eIF-2beta	FALSE	FALSE	FALSE	TRUE	FALSE	FALSE	NA	NA	FALSE
468	chr3L	12642192	12642978	*	CR32111	FALSE	TRUE	TRUE	FALSE	FALSE	FALSE	VT29778	NA	TRUE
469	chr3L	13034440	13035157	*	RpS4	FALSE	FALSE	TRUE	FALSE	FALSE	FALSE	VT29977	NA	FALSE
470	chr3L	13049781	13050384	*	CG11279	TRUE	FALSE	FALSE	FALSE	FALSE	TRUE	NA	NA	TRUE
471	chr3L	13070554	13071118	*	CG11279	FALSE	FALSE	TRUE	FALSE	FALSE	FALSE	NA	NA	TRUE
472	chr3L	13077432	13077838	*	trn	FALSE	FALSE	FALSE	TRUE	FALSE	FALSE	NA	NA	FALSE
473	chr3L	13088247	13089562	*	trn	FALSE	FALSE	FALSE	FALSE	FALSE	TRUE	NA	NA	FALSE
474	chr3L	13094942	13095324	*	trn	FALSE	FALSE	FALSE	TRUE	FALSE	FALSE	NA	NA	TRUE
475	chr3L	13112845	13113855	*	trn	FALSE	FALSE	FALSE	FALSE	FALSE	TRUE	VT30021	NA	TRUE
476	chr3L	13238241	13238798	*	caps	FALSE	FALSE	FALSE	TRUE	FALSE	FALSE	VT30091	NA	FALSE
477	chr3L	13361698	13362474	*	SNCF	FALSE	TRUE	FALSE	FALSE	FALSE	TRUE	NA	NA	TRUE
478	chr3L	13371132	13372771	*	SNCF	FALSE	TRUE	TRUE	FALSE	FALSE	FALSE	NA	NA	TRUE
479	chr3L	13374163	13374506	*	SNCF	FALSE	FALSE	FALSE	FALSE	FALSE	TRUE	NA	NA	TRUE
480	chr3L	13830380	13831685	*	CG8745	FALSE	TRUE	FALSE	FALSE	FALSE	TRUE	NA	NA	TRUE
481	chr3L	13838436	13838750	*	CG8745	FALSE	FALSE	FALSE	TRUE	FALSE	FALSE	NA	NA	FALSE
482	chr3L	14021693	14022556	*	ptip	FALSE	FALSE	FALSE	TRUE	FALSE	FALSE	NA	NA	FALSE
483	chr3L	14062311	14062711	*	Pex1	FALSE	FALSE	FALSE	TRUE	FALSE	FALSE	NA	NA	FALSE
484	chr3L	14124794	14125107	*	D	FALSE	FALSE	TRUE	FALSE	FALSE	FALSE	NA	NA	TRUE
485	chr3L	14142725	14143759	*	D	FALSE	TRUE	FALSE	FALSE	TRUE	FALSE	NA	hc_10	TRUE
486	chr3L	14146457	14147412	*	D	FALSE	TRUE	FALSE	TRUE	FALSE	FALSE	NA	NA	TRUE
487	chr3L	14166089	14167111	*	D	FALSE	FALSE	TRUE	FALSE	FALSE	FALSE	NA	NA	TRUE
488	chr3L	14271325	14272570	*	fz	FALSE	FALSE	FALSE	FALSE	TRUE	FALSE	VT30618	NA	FALSE
489	chr3L	14530431	14530947	*	Mpcp	FALSE	FALSE	TRUE	FALSE	FALSE	FALSE	NA	NA	FALSE
490	chr3L	14574484	14574978	*	HGTX	FALSE	FALSE	TRUE	FALSE	FALSE	FALSE	NA	NA	TRUE
491	chr3L	14575810	14576256	*	HGTX	FALSE	FALSE	FALSE	FALSE	FALSE	TRUE	NA	NA	FALSE
492	chr3L	14633381	14634050	*	dlp	FALSE	TRUE	FALSE	FALSE	TRUE	FALSE	NA	NA	TRUE
493	chr3L	14794884	14795636	*	NHP2	FALSE	FALSE	FALSE	TRUE	FALSE	FALSE	NA	NA	TRUE
494	chr3L	15033382	15034087	*	ind	FALSE	TRUE	FALSE	TRUE	FALSE	FALSE	NA	NA	TRUE
495	chr3L	15038043	15038716	*	ind	FALSE	TRUE	TRUE	FALSE	FALSE	FALSE	NA	NA	TRUE
496	chr3L	15216422	15217552	*	Tollo	FALSE	TRUE	FALSE	TRUE	FALSE	FALSE	NA	hc_23	TRUE
497	chr3L	15225484	15226453	*	Tollo	FALSE	TRUE	FALSE	FALSE	TRUE	FALSE	VT31118	NA	TRUE
498	chr3L	15254886	15255895	*	Tollo	FALSE	TRUE	FALSE	TRUE	FALSE	FALSE	NA	NA	TRUE
499	chr3L	15306039	15307027	*	Toll-6	FALSE	FALSE	FALSE	FALSE	FALSE	TRUE	NA	NA	TRUE
500	chr3L	15501527	15503561	*	CG13454	FALSE	TRUE	TRUE	FALSE	FALSE	FALSE	NA	NA	TRUE
501	chr3L	15508465	15509165	*	CG13454	FALSE	FALSE	FALSE	FALSE	FALSE	TRUE	NA	NA	TRUE
502	chr3L	15694482	15695329	*	comm2	FALSE	TRUE	FALSE	FALSE	TRUE	FALSE	NA	NA	TRUE
503	chr3L	15828051	15828677	*	CG18081	FALSE	FALSE	TRUE	FALSE	FALSE	FALSE	NA	NA	FALSE
504	chr3L	15979276	15979734	*	Hip14	TRUE	TRUE	FALSE	FALSE	TRUE	FALSE	NA	NA	FALSE
505	chr3L	16010419	16012173	*	Notum	FALSE	TRUE	FALSE	FALSE	TRUE	FALSE	NA	NA	TRUE
506	chr3L	16018054	16019008	*	Notum	FALSE	TRUE	FALSE	TRUE	FALSE	FALSE	NA	NA	TRUE
507	chr3L	16214848	16215245	*	l(3)72Dn	FALSE	FALSE	FALSE	TRUE	FALSE	FALSE	NA	NA	FALSE
508	chr3L	16219354	16220142	*	l(3)72Dn	FALSE	FALSE	FALSE	FALSE	FALSE	TRUE	NA	NA	TRUE
509	chr3L	16224860	16225546	*	PDCD-5	FALSE	FALSE	TRUE	FALSE	FALSE	FALSE	NA	NA	FALSE
510	chr3L	16403065	16405092	*	fax	FALSE	FALSE	FALSE	TRUE	FALSE	FALSE	NA	NA	TRUE
511	chr3L	16640736	16641308	*	Abl	FALSE	FALSE	FALSE	TRUE	FALSE	FALSE	NA	NA	FALSE
512	chr3L	16704382	16705979	*	Lasp	FALSE	FALSE	FALSE	TRUE	FALSE	FALSE	NA	NA	TRUE
513	chr3L	17003055	17005867	*	CG3764	FALSE	FALSE	FALSE	TRUE	FALSE	FALSE	NA	NA	TRUE
514	chr3L	17332226	17332724	*	CG6479	FALSE	FALSE	FALSE	TRUE	FALSE	FALSE	NA	NA	FALSE
515	chr3L	17345890	17347058	*	CG7692	FALSE	FALSE	FALSE	TRUE	FALSE	FALSE	NA	NA	TRUE
516	chr3L	17358684	17359191	*	Cad74A	FALSE	FALSE	TRUE	FALSE	FALSE	FALSE	NA	NA	FALSE
517	chr3L	17506719	17507784	*	CG7564	FALSE	FALSE	FALSE	TRUE	FALSE	FALSE	NA	NA	FALSE
518	chr3L	17527468	17528003	*	Nedd4	FALSE	FALSE	FALSE	FALSE	TRUE	FALSE	NA	NA	FALSE
519	chr3L	17548694	17549879	*	CycT	FALSE	TRUE	FALSE	TRUE	FALSE	FALSE	NA	NA	TRUE
520	chr3L	17643093	17644007	*	Ndfip	FALSE	TRUE	FALSE	TRUE	FALSE	FALSE	NA	NA	TRUE
521	chr3L	17758315	17759062	*	Adgf-A	FALSE	FALSE	FALSE	FALSE	TRUE	FALSE	NA	NA	TRUE
522	chr3L	18159934	18160627	*	hid	FALSE	FALSE	FALSE	TRUE	FALSE	FALSE	NA	NA	TRUE
523	chr3L	18211507	18212127	*	hid	TRUE	TRUE	FALSE	FALSE	TRUE	FALSE	NA	NA	TRUE
524	chr3L	18289157	18290275	*	grim	FALSE	TRUE	FALSE	TRUE	FALSE	FALSE	NA	NA	TRUE
525	chr3L	18349305	18349875	*	rpr	FALSE	FALSE	FALSE	TRUE	FALSE	FALSE	NA	NA	TRUE
526	chr3L	18353022	18353633	*	rpr	FALSE	FALSE	TRUE	FALSE	FALSE	FALSE	NA	NA	FALSE
527	chr3L	18354042	18355221	*	rpr	FALSE	TRUE	FALSE	TRUE	FALSE	FALSE	NA	NA	TRUE
528	chr3L	18581398	18582044	*	CG7271	FALSE	TRUE	TRUE	FALSE	FALSE	FALSE	NA	NA	TRUE
529	chr3L	18586636	18587167	*	term	FALSE	TRUE	TRUE	FALSE	FALSE	FALSE	NA	NA	TRUE
530	chr3L	18843882	18844455	*	Indy	FALSE	TRUE	FALSE	FALSE	FALSE	TRUE	NA	NA	TRUE
531	chr3L	19026468	19027309	*	nkd	FALSE	TRUE	FALSE	TRUE	FALSE	FALSE	NA	NA	TRUE
532	chr3L	19028725	19029765	*	nkd	FALSE	FALSE	FALSE	TRUE	FALSE	FALSE	NA	NA	TRUE
533	chr3L	19055732	19056467	*	CG3797	FALSE	FALSE	FALSE	TRUE	FALSE	FALSE	NA	NA	FALSE
534	chr3L	19079310	19079679	*	Mkp3	FALSE	FALSE	FALSE	TRUE	FALSE	FALSE	NA	NA	TRUE
535	chr3L	19133303	19134012	*	fz2	FALSE	FALSE	FALSE	TRUE	FALSE	FALSE	VT33156	NA	FALSE
536	chr3L	19287260	19288177	*	CG9666	FALSE	FALSE	TRUE	FALSE	FALSE	FALSE	NA	NA	FALSE
537	chr3L	19553761	19554591	*	l(3)76BDr	FALSE	TRUE	FALSE	FALSE	FALSE	TRUE	NA	NA	TRUE
538	chr3L	19644225	19644869	*	tey	FALSE	FALSE	FALSE	FALSE	FALSE	TRUE	NA	NA	TRUE
539	chr3L	19784041	19785273	*	CG42637	FALSE	FALSE	FALSE	TRUE	FALSE	FALSE	NA	NA	TRUE
540	chr3L	19800100	19800862	*	Kap-alpha1	FALSE	FALSE	FALSE	TRUE	FALSE	FALSE	NA	NA	TRUE
541	chr3L	19906724	19907299	*	Mtr3	FALSE	FALSE	FALSE	TRUE	FALSE	FALSE	NA	NA	FALSE
542	chr3L	19907865	19908406	*	Rpn1	FALSE	FALSE	TRUE	FALSE	FALSE	FALSE	NA	NA	FALSE
543	chr3L	20302882	20303835	*	polo	FALSE	FALSE	FALSE	TRUE	FALSE	FALSE	NA	NA	TRUE
544	chr3L	20395412	20396561	*	trbl	FALSE	TRUE	FALSE	TRUE	FALSE	FALSE	VT33785	NA	TRUE
545	chr3L	20507102	20507898	*	CG5059	FALSE	FALSE	FALSE	TRUE	FALSE	FALSE	NA	NA	FALSE
546	chr3L	20509511	20510944	*	CG5059	FALSE	FALSE	FALSE	TRUE	FALSE	FALSE	NA	NA	TRUE
547	chr3L	20615989	20617256	*	knrl	FALSE	FALSE	FALSE	FALSE	TRUE	FALSE	NA	NA	TRUE
548	chr3L	20622054	20623169	*	knrl	FALSE	FALSE	FALSE	FALSE	FALSE	TRUE	NA	NA	FALSE
549	chr3L	20687125	20688782	*	kni	FALSE	FALSE	FALSE	FALSE	FALSE	FALSE	VT33934	NA	TRUE
550	chr3L	20689644	20691042	*	kni	FALSE	FALSE	TRUE	FALSE	FALSE	FALSE	NA	NA	TRUE
551	chr3L	20692556	20693527	*	kni	TRUE	FALSE	FALSE	FALSE	FALSE	TRUE	VT33936	NA	TRUE
552	chr3L	20788328	20788775	*	Six4	FALSE	FALSE	FALSE	TRUE	FALSE	FALSE	NA	NA	FALSE
553	chr3L	20834433	20835284	*	CSN3	FALSE	FALSE	FALSE	TRUE	FALSE	FALSE	NA	NA	FALSE
554	chr3L	20974107	20974897	*	skd	FALSE	TRUE	FALSE	FALSE	FALSE	TRUE	NA	NA	TRUE
555	chr3L	21025990	21026369	*	Sin	FALSE	FALSE	FALSE	TRUE	FALSE	FALSE	NA	NA	TRUE
556	chr3L	21027296	21028082	*	siz	FALSE	FALSE	FALSE	FALSE	TRUE	FALSE	NA	NA	FALSE
557	chr3L	21138765	21139962	*	Ac78C	FALSE	TRUE	FALSE	TRUE	FALSE	FALSE	NA	NA	TRUE
558	chr3L	21144764	21145064	*	Ac78C	FALSE	FALSE	FALSE	TRUE	FALSE	FALSE	NA	NA	FALSE
559	chr3L	21205928	21206337	*	CG12975	FALSE	FALSE	FALSE	TRUE	FALSE	FALSE	NA	NA	FALSE
560	chr3L	21274280	21274841	*	ppl	FALSE	FALSE	FALSE	TRUE	FALSE	FALSE	NA	NA	FALSE
561	chr3L	21291525	21292265	*	CG7632	FALSE	TRUE	FALSE	TRUE	FALSE	FALSE	NA	NA	TRUE
562	chr3L	21339232	21340878	*	ebd2	FALSE	FALSE	FALSE	TRUE	FALSE	FALSE	NA	NA	TRUE
563	chr3L	21442200	21443092	*	Syx7	TRUE	FALSE	FALSE	FALSE	FALSE	TRUE	NA	NA	TRUE
564	chr3L	21472641	21474394	*	croc	FALSE	TRUE	FALSE	FALSE	FALSE	TRUE	NA	NA	TRUE
565	chr3L	21474867	21475465	*	Neu2	FALSE	FALSE	FALSE	TRUE	FALSE	FALSE	NA	NA	TRUE
566	chr3L	21500375	21501080	*	Glg1	FALSE	FALSE	FALSE	TRUE	FALSE	FALSE	NA	NA	FALSE
567	chr3L	21508553	21509694	*	SAK	FALSE	FALSE	FALSE	TRUE	FALSE	FALSE	NA	NA	TRUE
568	chr3L	21587213	21587697	*	CG32441	FALSE	FALSE	FALSE	FALSE	TRUE	FALSE	VT34395	NA	TRUE
569	chr3L	22129023	22130144	*	olf413	FALSE	FALSE	FALSE	TRUE	FALSE	FALSE	NA	hc_50	TRUE
570	chr3L	22395431	22397278	*	Ten-m	TRUE	FALSE	FALSE	TRUE	FALSE	FALSE	NA	hc_26	TRUE
571	chr3L	22533656	22534362	*	laza	FALSE	FALSE	FALSE	FALSE	FALSE	TRUE	NA	NA	TRUE
572	chr3L	22550001	22550234	*	laza	FALSE	FALSE	FALSE	TRUE	FALSE	FALSE	NA	NA	FALSE
573	chr3L	22609911	22610367	*	CR43270	FALSE	FALSE	FALSE	TRUE	FALSE	FALSE	NA	NA	FALSE
574	chr3L	22856704	22857167	*	CG33170	FALSE	FALSE	FALSE	TRUE	FALSE	FALSE	VT35031	NA	TRUE
575	chr3L	22878965	22879461	*	Chro	FALSE	FALSE	FALSE	FALSE	FALSE	TRUE	NA	NA	TRUE
576	chr3L	22996762	22997611	*	nrm	FALSE	FALSE	FALSE	TRUE	FALSE	FALSE	NA	NA	TRUE
577	chr3R	1	1786	*	CG12581	FALSE	TRUE	FALSE	TRUE	FALSE	FALSE	NA	NA	TRUE
578	chr3R	166189	166652	*	CG1103	FALSE	FALSE	FALSE	TRUE	FALSE	FALSE	NA	NA	TRUE
579	chr3R	173767	174893	*	hkb	FALSE	TRUE	FALSE	TRUE	FALSE	FALSE	NA	NA	TRUE
580	chr3R	176286	176741	*	hkb	FALSE	FALSE	FALSE	TRUE	FALSE	FALSE	NA	NA	TRUE
581	chr3R	177972	178460	*	hkb	TRUE	FALSE	FALSE	FALSE	TRUE	FALSE	VT36301	NA	TRUE
582	chr3R	283837	284731	*	CG31522	FALSE	TRUE	FALSE	TRUE	FALSE	FALSE	VT36350	NA	TRUE
583	chr3R	550433	550992	*	tacc	FALSE	FALSE	FALSE	FALSE	FALSE	TRUE	NA	NA	FALSE
584	chr3R	586884	587480	*	tacc	FALSE	TRUE	FALSE	TRUE	FALSE	FALSE	NA	NA	TRUE
585	chr3R	661060	661535	*	CG14657	FALSE	FALSE	FALSE	TRUE	FALSE	FALSE	NA	NA	TRUE
586	chr3R	671798	672305	*	opa	FALSE	TRUE	FALSE	TRUE	FALSE	FALSE	NA	NA	TRUE
587	chr3R	674352	675720	*	opa	FALSE	FALSE	TRUE	FALSE	FALSE	FALSE	NA	NA	TRUE
588	chr3R	679891	680513	*	opa	FALSE	FALSE	FALSE	TRUE	FALSE	FALSE	NA	NA	TRUE
589	chr3R	796153	796998	*	Ubc6	FALSE	FALSE	FALSE	TRUE	FALSE	FALSE	NA	NA	FALSE
590	chr3R	851589	852126	*	corto	FALSE	FALSE	FALSE	TRUE	FALSE	FALSE	NA	NA	FALSE
591	chr3R	864317	865698	*	corto	FALSE	FALSE	FALSE	TRUE	FALSE	FALSE	NA	NA	TRUE
592	chr3R	879573	880045	*	corto	FALSE	FALSE	FALSE	TRUE	FALSE	FALSE	NA	NA	TRUE
593	chr3R	915726	916502	*	corto	FALSE	TRUE	FALSE	TRUE	FALSE	FALSE	NA	NA	TRUE
594	chr3R	919935	920437	*	corto	FALSE	TRUE	FALSE	TRUE	FALSE	FALSE	NA	NA	TRUE
595	chr3R	950565	952077	*	CG12007	FALSE	TRUE	FALSE	TRUE	FALSE	FALSE	NA	NA	TRUE
596	chr3R	952464	952996	*	CG12007	FALSE	FALSE	FALSE	TRUE	FALSE	FALSE	NA	NA	TRUE
597	chr3R	1076823	1077731	*	CG12163	FALSE	FALSE	TRUE	FALSE	FALSE	FALSE	NA	NA	FALSE
598	chr3R	1497355	1499007	*	Atg17	FALSE	TRUE	FALSE	TRUE	FALSE	FALSE	NA	NA	TRUE
599	chr3R	1619831	1620843	*	CG2046	FALSE	FALSE	TRUE	FALSE	FALSE	FALSE	NA	NA	FALSE
600	chr3R	1928970	1929483	*	Gasp	TRUE	FALSE	FALSE	TRUE	FALSE	FALSE	NA	NA	TRUE
601	chr3R	2227882	2228836	*	Dmtn	FALSE	TRUE	FALSE	FALSE	FALSE	TRUE	NA	NA	TRUE
602	chr3R	2472186	2472843	*	Taf1	FALSE	FALSE	FALSE	TRUE	FALSE	FALSE	NA	NA	FALSE
603	chr3R	2488677	2489564	*	lab	FALSE	FALSE	FALSE	FALSE	FALSE	TRUE	VT37466	NA	TRUE
604	chr3R	2534417	2535006	*	lab	FALSE	FALSE	FALSE	TRUE	FALSE	FALSE	VT37487	NA	FALSE
605	chr3R	2570359	2570963	*	zen2	FALSE	TRUE	FALSE	TRUE	FALSE	FALSE	NA	NA	TRUE
606	chr3R	2579507	2580772	*	zen	FALSE	TRUE	TRUE	FALSE	FALSE	FALSE	VT37509	NA	TRUE
607	chr3R	2580837	2581685	*	zen	FALSE	TRUE	TRUE	FALSE	FALSE	FALSE	VT37509	NA	TRUE
608	chr3R	2617144	2617723	*	Dfd	FALSE	FALSE	FALSE	TRUE	FALSE	FALSE	NA	NA	TRUE
609	chr3R	2630280	2631040	*	Dfd	FALSE	TRUE	FALSE	FALSE	FALSE	TRUE	VT37537	NA	TRUE
610	chr3R	2635972	2636759	*	Dfd	FALSE	TRUE	FALSE	FALSE	TRUE	FALSE	VT37540	NA	TRUE
611	chr3R	2671194	2671953	*	ftz	FALSE	FALSE	TRUE	FALSE	FALSE	FALSE	VT37558	NA	TRUE
612	chr3R	2673664	2674074	*	ftz	TRUE	TRUE	FALSE	FALSE	FALSE	TRUE	VT37560	NA	TRUE
613	chr3R	2680057	2680379	*	ftz	FALSE	FALSE	FALSE	TRUE	FALSE	FALSE	VT37564	NA	FALSE
614	chr3R	2683191	2683931	*	ftz	FALSE	TRUE	TRUE	FALSE	FALSE	FALSE	VT37565	NA	TRUE
615	chr3R	2684461	2685086	*	ftz	FALSE	TRUE	FALSE	FALSE	FALSE	TRUE	VT37567	NA	TRUE
616	chr3R	2689300	2690240	*	ftz	FALSE	TRUE	TRUE	FALSE	FALSE	FALSE	NA	NA	TRUE
617	chr3R	2693678	2694626	*	ftz	FALSE	TRUE	FALSE	FALSE	FALSE	TRUE	VT37571	NA	TRUE
618	chr3R	2696512	2696850	*	ftz	FALSE	FALSE	FALSE	TRUE	FALSE	FALSE	VT37572	NA	FALSE
619	chr3R	2701003	2701428	*	ftz	FALSE	TRUE	FALSE	TRUE	FALSE	FALSE	NA	NA	TRUE
620	chr3R	2710903	2711466	*	Antp	FALSE	TRUE	FALSE	TRUE	FALSE	FALSE	VT37580	NA	TRUE
621	chr3R	2733046	2734262	*	Antp	FALSE	TRUE	FALSE	FALSE	TRUE	FALSE	NA	NA	TRUE
622	chr3R	2737867	2739090	*	Antp	FALSE	FALSE	FALSE	TRUE	FALSE	FALSE	NA	NA	TRUE
623	chr3R	2774493	2775589	*	Antp	FALSE	FALSE	FALSE	TRUE	FALSE	FALSE	NA	NA	TRUE
624	chr3R	2861283	2862033	*	CG1965	FALSE	TRUE	FALSE	FALSE	TRUE	FALSE	NA	NA	TRUE
625	chr3R	2862871	2863747	*	CG1965	FALSE	FALSE	FALSE	TRUE	FALSE	FALSE	NA	NA	TRUE
626	chr3R	2933919	2934813	*	Alh	FALSE	FALSE	FALSE	TRUE	FALSE	FALSE	NA	NA	TRUE
627	chr3R	3803033	3803984	*	CD98hc	FALSE	FALSE	FALSE	TRUE	FALSE	FALSE	VT38174	NA	FALSE
628	chr3R	3926505	3927000	*	CG7900	FALSE	FALSE	FALSE	FALSE	FALSE	TRUE	NA	NA	FALSE
629	chr3R	4016553	4016997	*	grn	FALSE	FALSE	FALSE	TRUE	FALSE	FALSE	NA	NA	TRUE
630	chr3R	4030917	4031737	*	grn	FALSE	TRUE	TRUE	FALSE	FALSE	FALSE	NA	NA	TRUE
631	chr3R	4095457	4095860	*	CG9630	FALSE	FALSE	FALSE	TRUE	FALSE	FALSE	NA	NA	FALSE
632	chr3R	4102779	4103994	*	ato	FALSE	TRUE	FALSE	FALSE	FALSE	TRUE	NA	NA	TRUE
633	chr3R	4107558	4108336	*	ato	FALSE	TRUE	FALSE	TRUE	FALSE	FALSE	NA	NA	TRUE
634	chr3R	4293289	4294443	*	NA	FALSE	TRUE	FALSE	TRUE	FALSE	FALSE	NA	NA	TRUE
635	chr3R	4294930	4295492	*	NA	FALSE	TRUE	FALSE	TRUE	FALSE	FALSE	NA	NA	TRUE
636	chr3R	4476277	4476933	*	Mkk4	FALSE	FALSE	FALSE	TRUE	FALSE	FALSE	NA	NA	TRUE
637	chr3R	4477724	4478825	*	Dhod	FALSE	FALSE	FALSE	TRUE	FALSE	FALSE	NA	NA	TRUE
638	chr3R	4514084	4514484	*	hb	TRUE	FALSE	FALSE	TRUE	FALSE	FALSE	VT38544	NA	TRUE
639	chr3R	4519954	4520862	*	hb	TRUE	FALSE	FALSE	FALSE	TRUE	FALSE	NA	NA	TRUE
640	chr3R	4524639	4525755	*	hb	TRUE	FALSE	FALSE	FALSE	TRUE	FALSE	NA	hc_1	TRUE
641	chr3R	4526198	4527394	*	hb	FALSE	TRUE	TRUE	FALSE	FALSE	FALSE	VT38550	NA	TRUE
642	chr3R	4666148	4668040	*	pyd	FALSE	FALSE	FALSE	TRUE	FALSE	FALSE	NA	NA	TRUE
643	chr3R	4755995	4757026	*	pyd	FALSE	TRUE	FALSE	TRUE	FALSE	FALSE	VT38668	NA	TRUE
644	chr3R	4770613	4770963	*	CG11964	FALSE	FALSE	TRUE	FALSE	FALSE	FALSE	NA	NA	FALSE
645	chr3R	4801352	4802492	*	RagA-B	FALSE	TRUE	FALSE	TRUE	FALSE	FALSE	NA	NA	TRUE
646	chr3R	4829546	4830340	*	CG11980	FALSE	FALSE	FALSE	TRUE	FALSE	FALSE	NA	NA	FALSE
647	chr3R	5451133	5451623	*	CG8312	FALSE	TRUE	TRUE	FALSE	FALSE	FALSE	NA	NA	TRUE
648	chr3R	5530327	5531497	*	Unc-115a	FALSE	FALSE	FALSE	TRUE	FALSE	FALSE	NA	NA	TRUE
649	chr3R	5738524	5739285	*	NA	TRUE	FALSE	FALSE	FALSE	FALSE	TRUE	NA	NA	TRUE
650	chr3R	5782393	5782906	*	NA	FALSE	FALSE	FALSE	TRUE	FALSE	FALSE	NA	NA	FALSE
651	chr3R	5937732	5938491	*	CG3940	FALSE	FALSE	FALSE	TRUE	FALSE	FALSE	NA	NA	TRUE
652	chr3R	6047877	6048850	*	CG12420	FALSE	TRUE	FALSE	FALSE	TRUE	FALSE	NA	NA	TRUE
653	chr3R	6049104	6050550	*	CG12420	TRUE	TRUE	FALSE	TRUE	FALSE	FALSE	NA	NA	FALSE
654	chr3R	6178298	6179756	*	jumu	FALSE	TRUE	FALSE	TRUE	FALSE	FALSE	NA	NA	TRUE
655	chr3R	6390506	6391015	*	hth	FALSE	FALSE	FALSE	FALSE	FALSE	TRUE	NA	NA	FALSE
656	chr3R	6396849	6397526	*	hth	TRUE	FALSE	FALSE	TRUE	FALSE	FALSE	NA	NA	TRUE
657	chr3R	6420071	6420454	*	hth	FALSE	FALSE	TRUE	FALSE	FALSE	FALSE	NA	NA	TRUE
658	chr3R	6428867	6429431	*	hth	FALSE	FALSE	FALSE	FALSE	TRUE	FALSE	VT39547	NA	TRUE
659	chr3R	6442441	6444017	*	hth	FALSE	TRUE	TRUE	FALSE	FALSE	FALSE	NA	NA	TRUE
660	chr3R	6444246	6444753	*	hth	FALSE	TRUE	FALSE	FALSE	TRUE	FALSE	VT39556	NA	TRUE
661	chr3R	6493481	6494364	*	CG14688	FALSE	FALSE	FALSE	FALSE	TRUE	FALSE	NA	NA	TRUE
662	chr3R	6500735	6501248	*	CG14688	FALSE	FALSE	FALSE	TRUE	FALSE	FALSE	NA	NA	FALSE
663	chr3R	6682207	6683084	*	CG4570	FALSE	TRUE	FALSE	TRUE	FALSE	FALSE	NA	NA	TRUE
664	chr3R	7086669	7087273	*	CG31388	FALSE	FALSE	FALSE	TRUE	FALSE	FALSE	NA	NA	FALSE
665	chr3R	7178314	7179490	*	pros	FALSE	TRUE	FALSE	TRUE	FALSE	FALSE	NA	NA	TRUE
666	chr3R	7204101	7204855	*	pros	FALSE	TRUE	FALSE	TRUE	FALSE	FALSE	NA	NA	TRUE
667	chr3R	7396981	7397637	*	Mrp4	TRUE	TRUE	FALSE	FALSE	TRUE	FALSE	VT40065	NA	TRUE
668	chr3R	7597039	7597448	*	NA	FALSE	FALSE	FALSE	TRUE	FALSE	FALSE	NA	NA	FALSE
669	chr3R	7823728	7824296	*	Ect3	FALSE	FALSE	FALSE	TRUE	FALSE	FALSE	NA	NA	TRUE
670	chr3R	7835752	7836808	*	KLHL18	FALSE	FALSE	FALSE	TRUE	FALSE	FALSE	NA	NA	FALSE
671	chr3R	7954243	7954862	*	CG4702	FALSE	FALSE	FALSE	TRUE	FALSE	FALSE	NA	NA	TRUE
672	chr3R	8086379	8087434	*	svp	FALSE	FALSE	FALSE	FALSE	FALSE	TRUE	NA	NA	TRUE
673	chr3R	8206692	8208827	*	CG10035	FALSE	TRUE	FALSE	TRUE	FALSE	FALSE	NA	NA	TRUE
674	chr3R	8239042	8239755	*	Dip-C	FALSE	FALSE	FALSE	TRUE	FALSE	FALSE	NA	NA	FALSE
675	chr3R	8265093	8265945	*	Aos1	FALSE	FALSE	FALSE	TRUE	FALSE	FALSE	NA	NA	FALSE
676	chr3R	8278405	8278772	*	CG18549	FALSE	FALSE	FALSE	TRUE	FALSE	FALSE	NA	NA	FALSE
677	chr3R	8471076	8472255	*	Dtg	FALSE	TRUE	TRUE	FALSE	FALSE	FALSE	NA	NA	TRUE
678	chr3R	8896812	8897355	*	sim	FALSE	FALSE	FALSE	TRUE	FALSE	FALSE	NA	NA	TRUE
679	chr3R	8897654	8898348	*	sim	FALSE	TRUE	FALSE	TRUE	FALSE	FALSE	VT40845	NA	TRUE
680	chr3R	9118679	9120519	*	wntD	FALSE	TRUE	FALSE	TRUE	FALSE	FALSE	NA	NA	TRUE
681	chr3R	9228592	9229270	*	yellow-e3	FALSE	FALSE	FALSE	TRUE	FALSE	FALSE	NA	NA	TRUE
682	chr3R	9230300	9231456	*	yellow-e3	FALSE	TRUE	FALSE	TRUE	FALSE	FALSE	NA	NA	TRUE
683	chr3R	9232088	9232757	*	yellow-e3	FALSE	FALSE	FALSE	FALSE	FALSE	TRUE	NA	NA	TRUE
684	chr3R	9440298	9440758	*	sqd	FALSE	FALSE	TRUE	FALSE	FALSE	FALSE	NA	NA	TRUE
685	chr3R	9468238	9468845	*	sqd	FALSE	FALSE	FALSE	TRUE	FALSE	FALSE	NA	NA	TRUE
686	chr3R	9526478	9526979	*	CG14367	FALSE	FALSE	FALSE	FALSE	FALSE	TRUE	NA	hc_49	FALSE
687	chr3R	9620198	9620718	*	CG9288	FALSE	FALSE	FALSE	TRUE	FALSE	FALSE	VT41227	NA	FALSE
688	chr3R	9637292	9638069	*	tal-AA	FALSE	TRUE	FALSE	FALSE	TRUE	FALSE	NA	NA	TRUE
689	chr3R	9663397	9663970	*	NA	FALSE	FALSE	TRUE	FALSE	FALSE	FALSE	NA	NA	FALSE
690	chr3R	9702908	9703219	*	ems	FALSE	FALSE	FALSE	FALSE	FALSE	TRUE	VT41271	NA	TRUE
691	chr3R	9704177	9704860	*	ems	TRUE	FALSE	FALSE	FALSE	FALSE	TRUE	NA	hc_24	TRUE
692	chr3R	9705009	9705969	*	ems	TRUE	FALSE	FALSE	FALSE	FALSE	TRUE	VT41273	hc_25	TRUE
693	chr3R	9720436	9720932	*	ems	TRUE	FALSE	FALSE	FALSE	TRUE	FALSE	NA	NA	TRUE
694	chr3R	9727080	9727803	*	ems	FALSE	FALSE	FALSE	TRUE	FALSE	FALSE	NA	NA	TRUE
695	chr3R	9736573	9737601	*	ems	TRUE	TRUE	FALSE	FALSE	FALSE	TRUE	NA	hc_18	TRUE
696	chr3R	9790098	9790773	*	Orc2	FALSE	FALSE	FALSE	TRUE	FALSE	FALSE	NA	NA	FALSE
697	chr3R	9796374	9798545	*	rdx	FALSE	TRUE	FALSE	TRUE	FALSE	FALSE	NA	NA	TRUE
698	chr3R	9846327	9846888	*	rdx	FALSE	FALSE	FALSE	FALSE	TRUE	FALSE	NA	NA	TRUE
699	chr3R	9851911	9852616	*	rdx	FALSE	FALSE	FALSE	TRUE	FALSE	FALSE	NA	NA	FALSE
700	chr3R	10335998	10337879	*	HtrA2	FALSE	FALSE	FALSE	TRUE	FALSE	FALSE	NA	NA	TRUE
701	chr3R	10454559	10455299	*	CG7886	TRUE	FALSE	FALSE	TRUE	FALSE	FALSE	NA	NA	TRUE
702	chr3R	10504963	10506320	*	NA	TRUE	TRUE	FALSE	TRUE	FALSE	FALSE	VT41687	NA	TRUE
703	chr3R	10509232	10509753	*	NA	TRUE	TRUE	FALSE	TRUE	FALSE	FALSE	VT41689	NA	TRUE
704	chr3R	10522337	10523239	*	NA	FALSE	FALSE	FALSE	TRUE	FALSE	FALSE	VT41696	NA	FALSE
705	chr3R	10679315	10680088	*	NA	FALSE	TRUE	FALSE	TRUE	FALSE	FALSE	NA	NA	TRUE
706	chr3R	10919816	10920915	*	CG6966	FALSE	FALSE	TRUE	FALSE	FALSE	FALSE	NA	NA	TRUE
707	chr3R	11088383	11089537	*	eIF-2gamma	FALSE	FALSE	FALSE	TRUE	FALSE	FALSE	NA	NA	TRUE
708	chr3R	11143971	11144634	*	ear	FALSE	FALSE	FALSE	TRUE	FALSE	FALSE	NA	NA	TRUE
709	chr3R	11243340	11244583	*	Atx2	FALSE	FALSE	FALSE	FALSE	TRUE	FALSE	NA	NA	TRUE
710	chr3R	11400790	11401188	*	pxb	FALSE	FALSE	FALSE	FALSE	FALSE	TRUE	NA	NA	TRUE
711	chr3R	11408965	11409702	*	pxb	TRUE	FALSE	FALSE	FALSE	FALSE	TRUE	NA	NA	TRUE
712	chr3R	11475318	11475996	*	pxb	FALSE	TRUE	FALSE	FALSE	FALSE	TRUE	NA	NA	TRUE
713	chr3R	11481581	11481864	*	pxb	FALSE	FALSE	TRUE	FALSE	FALSE	FALSE	NA	NA	FALSE
714	chr3R	11629678	11630425	*	alpha-Man-IIb	FALSE	FALSE	FALSE	TRUE	FALSE	FALSE	NA	NA	FALSE
715	chr3R	11745380	11746220	*	CG4221	FALSE	FALSE	FALSE	TRUE	FALSE	FALSE	NA	NA	TRUE
716	chr3R	11811857	11812533	*	srp	FALSE	FALSE	FALSE	FALSE	FALSE	TRUE	VT42349	NA	FALSE
717	chr3R	11814717	11815589	*	srp	FALSE	TRUE	FALSE	TRUE	FALSE	FALSE	VT42351	NA	TRUE
718	chr3R	11819857	11820735	*	srp	FALSE	FALSE	FALSE	TRUE	FALSE	FALSE	VT42353	NA	TRUE
719	chr3R	11859302	11860533	*	pnr	FALSE	TRUE	FALSE	TRUE	FALSE	FALSE	VT42372	NA	TRUE
720	chr3R	11879799	11880261	*	msps	TRUE	FALSE	FALSE	FALSE	FALSE	TRUE	NA	NA	TRUE
721	chr3R	12076817	12077573	*	tara	FALSE	TRUE	FALSE	TRUE	FALSE	FALSE	NA	NA	TRUE
722	chr3R	12086116	12086487	*	tara	FALSE	FALSE	FALSE	TRUE	FALSE	FALSE	VT42495	NA	FALSE
723	chr3R	12162399	12163273	*	Sulf1	FALSE	TRUE	FALSE	TRUE	FALSE	FALSE	NA	NA	TRUE
724	chr3R	12331861	12332330	*	CG42342	TRUE	FALSE	FALSE	TRUE	FALSE	FALSE	NA	NA	TRUE
725	chr3R	12332623	12333056	*	CG42342	FALSE	FALSE	FALSE	TRUE	FALSE	FALSE	NA	NA	FALSE
726	chr3R	12351870	12353261	*	CG42342	TRUE	TRUE	FALSE	TRUE	FALSE	FALSE	NA	NA	TRUE
727	chr3R	12356170	12356516	*	CG42342	FALSE	FALSE	FALSE	TRUE	FALSE	FALSE	NA	NA	TRUE
728	chr3R	12377669	12378050	*	CG42342	FALSE	FALSE	FALSE	FALSE	TRUE	FALSE	NA	NA	FALSE
729	chr3R	12395756	12396748	*	CG42342	FALSE	FALSE	FALSE	TRUE	FALSE	FALSE	NA	NA	TRUE
730	chr3R	12450372	12451249	*	Fas1	FALSE	FALSE	FALSE	TRUE	FALSE	FALSE	NA	NA	FALSE
731	chr3R	12465531	12466123	*	nonA-l	FALSE	FALSE	FALSE	TRUE	FALSE	FALSE	NA	NA	FALSE
732	chr3R	12545282	12546111	*	Ubx	FALSE	FALSE	FALSE	TRUE	FALSE	FALSE	NA	NA	TRUE
733	chr3R	12552220	12552555	*	Ubx	FALSE	FALSE	TRUE	FALSE	FALSE	FALSE	NA	NA	FALSE
734	chr3R	12556297	12556824	*	Ubx	FALSE	FALSE	FALSE	TRUE	FALSE	FALSE	VT42764	NA	TRUE
735	chr3R	12567493	12568594	*	bxd	FALSE	TRUE	FALSE	FALSE	TRUE	FALSE	NA	hc_20	TRUE
736	chr3R	12589526	12590264	*	bxd	FALSE	FALSE	FALSE	TRUE	FALSE	FALSE	NA	NA	TRUE
737	chr3R	12624119	12624803	*	bxd	FALSE	FALSE	FALSE	TRUE	FALSE	FALSE	NA	NA	TRUE
738	chr3R	12628545	12629116	*	NA	FALSE	TRUE	TRUE	FALSE	FALSE	FALSE	VT42787	NA	TRUE
739	chr3R	12637376	12637944	*	NA	FALSE	FALSE	FALSE	TRUE	FALSE	FALSE	VT42790	NA	TRUE
740	chr3R	12651814	12652696	*	NA	FALSE	TRUE	FALSE	TRUE	FALSE	FALSE	VT42799	NA	TRUE
741	chr3R	12694976	12695459	*	NA	FALSE	FALSE	FALSE	TRUE	FALSE	FALSE	NA	NA	FALSE
742	chr3R	12708114	12708739	*	NA	FALSE	FALSE	FALSE	TRUE	FALSE	FALSE	NA	NA	TRUE
743	chr3R	12724066	12724459	*	NA	FALSE	FALSE	FALSE	TRUE	FALSE	FALSE	NA	NA	FALSE
744	chr3R	12746090	12746524	*	NA	FALSE	FALSE	FALSE	TRUE	FALSE	FALSE	VT42848	NA	TRUE
745	chr3R	12746996	12747592	*	NA	FALSE	TRUE	FALSE	TRUE	FALSE	FALSE	NA	NA	TRUE
746	chr3R	12907500	12911490	*	kuk	FALSE	TRUE	TRUE	FALSE	FALSE	FALSE	NA	NA	TRUE
747	chr3R	13219389	13220587	*	CREG	FALSE	TRUE	FALSE	TRUE	FALSE	FALSE	NA	hc_19	TRUE
748	chr3R	13373629	13374340	*	SF1	FALSE	FALSE	FALSE	FALSE	TRUE	FALSE	NA	NA	FALSE
749	chr3R	13543559	13544448	*	osa	FALSE	FALSE	FALSE	TRUE	FALSE	FALSE	NA	NA	FALSE
750	chr3R	13547544	13548209	*	osa	FALSE	FALSE	FALSE	FALSE	TRUE	FALSE	NA	NA	FALSE
751	chr3R	13595460	13595849	*	CG43102	FALSE	FALSE	FALSE	TRUE	FALSE	FALSE	NA	NA	FALSE
752	chr3R	13651402	13652441	*	tinc	FALSE	TRUE	FALSE	TRUE	FALSE	FALSE	NA	NA	TRUE
753	chr3R	13906093	13908149	*	CG14317	FALSE	TRUE	FALSE	TRUE	FALSE	FALSE	NA	NA	TRUE
754	chr3R	13995850	13996359	*	PP2A-B'	FALSE	FALSE	FALSE	TRUE	FALSE	FALSE	NA	NA	FALSE
755	chr3R	14008921	14009373	*	cdm	FALSE	FALSE	FALSE	TRUE	FALSE	FALSE	NA	NA	TRUE
756	chr3R	14884492	14885206	*	cdi	TRUE	FALSE	FALSE	FALSE	FALSE	TRUE	NA	NA	FALSE
757	chr3R	14982258	14983113	*	CG42358	FALSE	FALSE	FALSE	TRUE	FALSE	FALSE	NA	NA	TRUE
758	chr3R	15176007	15176666	*	Ino80	FALSE	TRUE	FALSE	TRUE	FALSE	FALSE	NA	NA	TRUE
759	chr3R	15192488	15193130	*	Ino80	FALSE	FALSE	FALSE	FALSE	FALSE	TRUE	NA	hc_55	FALSE
760	chr3R	15756371	15757470	*	Hs6st	FALSE	TRUE	TRUE	FALSE	FALSE	FALSE	NA	NA	TRUE
761	chr3R	16116660	16117482	*	cic	FALSE	FALSE	TRUE	FALSE	FALSE	FALSE	NA	NA	TRUE
762	chr3R	16399257	16401355	*	CG5191	FALSE	TRUE	FALSE	TRUE	FALSE	FALSE	NA	NA	TRUE
763	chr3R	16405471	16405800	*	EloB	FALSE	FALSE	FALSE	TRUE	FALSE	FALSE	NA	NA	FALSE
764	chr3R	16423031	16423800	*	bon	FALSE	FALSE	FALSE	FALSE	TRUE	FALSE	NA	hc_40	TRUE
765	chr3R	16672289	16673062	*	CG15696	FALSE	TRUE	FALSE	TRUE	FALSE	FALSE	NA	NA	TRUE
766	chr3R	16674430	16675737	*	RpS30	FALSE	FALSE	FALSE	FALSE	TRUE	FALSE	NA	NA	TRUE
767	chr3R	16773760	16775317	*	Atpalpha	FALSE	FALSE	FALSE	TRUE	FALSE	FALSE	VT44975	NA	TRUE
768	chr3R	16777142	16778010	*	Atpalpha	FALSE	TRUE	FALSE	TRUE	FALSE	FALSE	NA	NA	TRUE
769	chr3R	16981587	16982792	*	SNF4Agamma	FALSE	FALSE	FALSE	TRUE	FALSE	FALSE	VT45084	NA	FALSE
770	chr3R	17094485	17095159	*	Rab1	FALSE	FALSE	FALSE	TRUE	FALSE	FALSE	NA	NA	FALSE
771	chr3R	17244818	17245822	*	lbe	FALSE	FALSE	FALSE	TRUE	FALSE	FALSE	NA	NA	TRUE
772	chr3R	17273270	17273887	*	lbe	FALSE	FALSE	TRUE	FALSE	FALSE	FALSE	NA	NA	TRUE
773	chr3R	17283853	17284703	*	lbe	FALSE	FALSE	FALSE	FALSE	TRUE	FALSE	VT45233	NA	TRUE
774	chr3R	17307570	17308103	*	lbe	FALSE	FALSE	TRUE	FALSE	FALSE	FALSE	NA	NA	FALSE
775	chr3R	17324808	17325860	*	CG7956	FALSE	FALSE	FALSE	TRUE	FALSE	FALSE	NA	NA	TRUE
776	chr3R	17382584	17383266	*	slou	FALSE	FALSE	FALSE	FALSE	TRUE	FALSE	VT45286	NA	TRUE
777	chr3R	17469467	17470735	*	E2f1	FALSE	TRUE	FALSE	FALSE	FALSE	TRUE	VT45331	NA	TRUE
778	chr3R	17479880	17480372	*	E2f1	TRUE	TRUE	FALSE	TRUE	FALSE	FALSE	NA	NA	TRUE
779	chr3R	17615153	17615715	*	CASK	TRUE	TRUE	FALSE	TRUE	FALSE	FALSE	NA	NA	TRUE
780	chr3R	17959916	17960804	*	SKIP	FALSE	FALSE	TRUE	FALSE	FALSE	FALSE	VT45591	NA	TRUE
781	chr3R	17978364	17979475	*	SKIP	TRUE	TRUE	FALSE	FALSE	TRUE	FALSE	VT45602	NA	TRUE
782	chr3R	18182059	18183023	*	Sar1	FALSE	FALSE	FALSE	TRUE	FALSE	FALSE	NA	NA	FALSE
783	chr3R	18498670	18500810	*	NA	FALSE	TRUE	FALSE	TRUE	FALSE	FALSE	NA	NA	TRUE
784	chr3R	18614684	18615433	*	CG7029	FALSE	TRUE	TRUE	FALSE	FALSE	FALSE	NA	NA	TRUE
785	chr3R	18865305	18865775	*	klg	FALSE	FALSE	TRUE	FALSE	FALSE	FALSE	NA	NA	FALSE
786	chr3R	18882819	18883327	*	CenB1A	FALSE	FALSE	FALSE	FALSE	FALSE	TRUE	NA	hc_47	FALSE
787	chr3R	18955190	18956373	*	hh	FALSE	TRUE	FALSE	FALSE	TRUE	FALSE	NA	NA	TRUE
788	chr3R	19021115	19021931	*	cnc	TRUE	FALSE	FALSE	TRUE	FALSE	FALSE	NA	NA	TRUE
789	chr3R	19026756	19027138	*	cnc	FALSE	FALSE	FALSE	TRUE	FALSE	FALSE	NA	NA	TRUE
790	chr3R	19036817	19037605	*	cnc	TRUE	TRUE	FALSE	FALSE	FALSE	TRUE	NA	NA	TRUE
791	chr3R	19077077	19078233	*	EloA	FALSE	TRUE	FALSE	TRUE	FALSE	FALSE	NA	NA	TRUE
792	chr3R	19140936	19141583	*	pnt	FALSE	TRUE	FALSE	TRUE	FALSE	FALSE	NA	NA	TRUE
793	chr3R	19171129	19172255	*	pnt	FALSE	FALSE	FALSE	TRUE	FALSE	FALSE	VT46222	NA	TRUE
794	chr3R	19554642	19555114	*	Rpn9	FALSE	FALSE	TRUE	FALSE	FALSE	FALSE	NA	NA	FALSE
795	chr3R	19705468	19706428	*	Pli	TRUE	TRUE	FALSE	FALSE	FALSE	TRUE	NA	NA	TRUE
796	chr3R	19711752	19712896	*	Pli	FALSE	TRUE	FALSE	TRUE	FALSE	FALSE	NA	NA	TRUE
797	chr3R	19974975	19976067	*	Slimp	TRUE	TRUE	FALSE	FALSE	FALSE	TRUE	NA	NA	TRUE
798	chr3R	20046467	20048054	*	twin	FALSE	FALSE	FALSE	FALSE	TRUE	FALSE	NA	NA	TRUE
799	chr3R	20078151	20078629	*	CG5706	FALSE	FALSE	FALSE	TRUE	FALSE	FALSE	NA	NA	FALSE
800	chr3R	20096548	20097257	*	jar	FALSE	FALSE	FALSE	TRUE	FALSE	FALSE	NA	NA	FALSE
801	chr3R	20115659	20116149	*	CG6364	FALSE	FALSE	FALSE	TRUE	FALSE	FALSE	NA	NA	FALSE
802	chr3R	20122902	20123994	*	crb	FALSE	TRUE	FALSE	TRUE	FALSE	FALSE	NA	NA	TRUE
803	chr3R	20135058	20135678	*	crb	TRUE	FALSE	FALSE	FALSE	FALSE	TRUE	NA	NA	TRUE
804	chr3R	20411172	20411886	*	mld	FALSE	FALSE	FALSE	TRUE	FALSE	FALSE	NA	NA	FALSE
805	chr3R	20455682	20456238	*	atl	FALSE	FALSE	FALSE	TRUE	FALSE	FALSE	NA	NA	TRUE
806	chr3R	20574701	20576025	*	tok	FALSE	TRUE	FALSE	TRUE	FALSE	FALSE	VT46946	hc_15	TRUE
807	chr3R	20584440	20585826	*	asp	TRUE	FALSE	FALSE	FALSE	FALSE	TRUE	NA	hc_33	TRUE
808	chr3R	20892715	20893635	*	OstStt3	FALSE	TRUE	FALSE	TRUE	FALSE	FALSE	NA	NA	TRUE
809	chr3R	20894829	20895851	*	OstStt3	FALSE	FALSE	FALSE	TRUE	FALSE	FALSE	NA	NA	FALSE
810	chr3R	20960694	20961291	*	danr	TRUE	FALSE	FALSE	TRUE	FALSE	FALSE	VT47148	NA	TRUE
811	chr3R	20997143	20997837	*	dan	TRUE	FALSE	FALSE	FALSE	FALSE	TRUE	VT47167	hc_35	TRUE
812	chr3R	20998561	20999682	*	dan	FALSE	TRUE	FALSE	TRUE	FALSE	FALSE	NA	NA	TRUE
813	chr3R	21006362	21006704	*	dan	TRUE	TRUE	TRUE	FALSE	FALSE	FALSE	NA	NA	TRUE
814	chr3R	21009348	21009902	*	dan	FALSE	FALSE	FALSE	TRUE	FALSE	FALSE	NA	NA	TRUE
815	chr3R	21020384	21021387	*	CG13653	FALSE	TRUE	TRUE	FALSE	FALSE	FALSE	VT47178	NA	TRUE
816	chr3R	21338888	21339558	*	msi	FALSE	FALSE	TRUE	FALSE	FALSE	FALSE	NA	NA	FALSE
817	chr3R	21420993	21421929	*	msi	FALSE	TRUE	FALSE	TRUE	FALSE	FALSE	NA	NA	TRUE
818	chr3R	21457048	21457522	*	Ssadh	TRUE	TRUE	FALSE	FALSE	TRUE	FALSE	VT47407	NA	TRUE
819	chr3R	21458124	21459651	*	jigr1	TRUE	TRUE	FALSE	FALSE	TRUE	FALSE	NA	NA	TRUE
820	chr3R	21461175	21461695	*	jigr1	TRUE	TRUE	FALSE	FALSE	TRUE	FALSE	VT47409	NA	TRUE
821	chr3R	21473603	21474310	*	jigr1	FALSE	FALSE	TRUE	FALSE	FALSE	FALSE	NA	NA	TRUE
822	chr3R	21706696	21707974	*	Tsp96F	FALSE	FALSE	FALSE	TRUE	FALSE	FALSE	NA	NA	FALSE
823	chr3R	21852482	21853284	*	E(spl)m5-HLH	FALSE	FALSE	FALSE	TRUE	FALSE	FALSE	VT47619	NA	TRUE
824	chr3R	22014236	22014842	*	RpL34a	FALSE	FALSE	FALSE	TRUE	FALSE	FALSE	NA	NA	FALSE
825	chr3R	22456784	22457188	*	scrib	TRUE	FALSE	FALSE	TRUE	FALSE	FALSE	NA	NA	TRUE
826	chr3R	22707052	22707695	*	T48	FALSE	FALSE	FALSE	TRUE	FALSE	FALSE	NA	NA	FALSE
827	chr3R	22708419	22708930	*	T48	FALSE	FALSE	FALSE	FALSE	FALSE	TRUE	NA	NA	TRUE
828	chr3R	23101940	23102688	*	CG5938	TRUE	FALSE	FALSE	FALSE	FALSE	TRUE	NA	NA	TRUE
829	chr3R	24372500	24373403	*	fkh	FALSE	FALSE	FALSE	TRUE	FALSE	FALSE	NA	NA	TRUE
830	chr3R	24399956	24400524	*	fkh	FALSE	FALSE	FALSE	FALSE	FALSE	TRUE	NA	NA	TRUE
831	chr3R	24411763	24412461	*	fkh	FALSE	TRUE	FALSE	TRUE	FALSE	FALSE	NA	NA	TRUE
832	chr3R	24422102	24422567	*	Hrb98DE	FALSE	FALSE	FALSE	FALSE	FALSE	TRUE	VT48947	NA	FALSE
833	chr3R	24670139	24671398	*	spg	FALSE	FALSE	FALSE	TRUE	FALSE	FALSE	NA	NA	FALSE
834	chr3R	24713508	24715429	*	NA	FALSE	FALSE	FALSE	TRUE	FALSE	FALSE	NA	NA	TRUE
835	chr3R	24897915	24899208	*	CG11873	TRUE	TRUE	FALSE	FALSE	TRUE	FALSE	NA	NA	TRUE
836	chr3R	24929735	24930459	*	CG11873	FALSE	FALSE	FALSE	FALSE	FALSE	TRUE	NA	NA	FALSE
837	chr3R	25088407	25089649	*	stg	FALSE	FALSE	FALSE	FALSE	FALSE	TRUE	VT49279	NA	TRUE
838	chr3R	25342068	25343267	*	Trc8	TRUE	FALSE	FALSE	FALSE	TRUE	FALSE	NA	NA	TRUE
839	chr3R	25372034	25372548	*	Dr	FALSE	FALSE	FALSE	TRUE	FALSE	FALSE	NA	NA	FALSE
840	chr3R	25866403	25869305	*	Sry-alpha	FALSE	TRUE	FALSE	TRUE	FALSE	FALSE	NA	NA	TRUE
841	chr3R	25871787	25872099	*	RpL32	FALSE	FALSE	FALSE	TRUE	FALSE	FALSE	NA	NA	FALSE
842	chr3R	25982939	25983504	*	CG11498	TRUE	TRUE	FALSE	FALSE	FALSE	TRUE	NA	NA	TRUE
843	chr3R	25987511	25987897	*	CG11498	FALSE	FALSE	FALSE	FALSE	FALSE	TRUE	NA	NA	FALSE
844	chr3R	26253182	26254099	*	CG2218	TRUE	FALSE	FALSE	FALSE	TRUE	FALSE	NA	NA	TRUE
845	chr3R	26257605	26257935	*	CG2218	FALSE	FALSE	FALSE	TRUE	FALSE	FALSE	NA	NA	TRUE
846	chr3R	26284020	26285172	*	CG2224	TRUE	TRUE	FALSE	FALSE	TRUE	FALSE	NA	NA	TRUE
847	chr3R	26292487	26293208	*	PH4alphaEFB	FALSE	FALSE	FALSE	TRUE	FALSE	FALSE	NA	NA	FALSE
848	chr3R	26393872	26394689	*	tmod	FALSE	TRUE	FALSE	FALSE	TRUE	FALSE	NA	NA	TRUE
849	chr3R	26587918	26588554	*	zfh1	FALSE	TRUE	TRUE	FALSE	FALSE	FALSE	NA	NA	TRUE
850	chr3R	26623359	26623995	*	wts	FALSE	FALSE	FALSE	FALSE	FALSE	TRUE	NA	NA	TRUE
851	chr3R	26628762	26630185	*	wts	FALSE	FALSE	FALSE	FALSE	FALSE	TRUE	NA	NA	TRUE
852	chr3R	26631328	26632962	*	wts	FALSE	FALSE	FALSE	TRUE	FALSE	FALSE	NA	NA	TRUE
853	chr3R	26674860	26676273	*	tll	FALSE	TRUE	TRUE	FALSE	FALSE	FALSE	NA	hc_7	TRUE
854	chr3R	26676539	26677052	*	tll	FALSE	FALSE	FALSE	FALSE	FALSE	TRUE	NA	NA	TRUE
855	chr3R	26681004	26681451	*	tll	FALSE	FALSE	FALSE	FALSE	TRUE	FALSE	VT50157	NA	TRUE
856	chr3R	26681670	26682775	*	tll	TRUE	TRUE	FALSE	FALSE	FALSE	TRUE	NA	NA	TRUE
857	chr3R	26690909	26691942	*	tll	FALSE	FALSE	FALSE	FALSE	FALSE	TRUE	VT50163	NA	TRUE
858	chr3R	27018220	27021114	*	bnk	FALSE	TRUE	TRUE	FALSE	FALSE	FALSE	NA	hc_22	TRUE
859	chr3R	27048232	27049620	*	CG12054	FALSE	TRUE	FALSE	FALSE	TRUE	FALSE	NA	NA	TRUE
860	chr3R	27353367	27354020	*	gammaCOP	FALSE	FALSE	TRUE	FALSE	FALSE	FALSE	NA	NA	TRUE
861	chr3R	27530435	27531077	*	ttk	FALSE	FALSE	FALSE	TRUE	FALSE	FALSE	NA	NA	TRUE
862	chr3R	27597783	27598748	*	sip3	FALSE	FALSE	FALSE	TRUE	FALSE	FALSE	NA	NA	FALSE
863	chr3R	27668082	27668573	*	heph	FALSE	FALSE	FALSE	TRUE	FALSE	FALSE	NA	NA	FALSE
864	chr4	64168	64685	*	PlexB	FALSE	FALSE	FALSE	TRUE	FALSE	FALSE	VT51446	NA	FALSE
865	chr4	152472	153274	*	CG32000	FALSE	FALSE	FALSE	TRUE	FALSE	FALSE	NA	NA	FALSE
866	chr4	214073	214881	*	CG2316	FALSE	FALSE	TRUE	FALSE	FALSE	FALSE	NA	NA	FALSE
867	chr4	683457	684423	*	Slip1	FALSE	FALSE	FALSE	TRUE	FALSE	FALSE	NA	NA	FALSE
868	chr4	690897	692174	*	CG11360	FALSE	FALSE	FALSE	TRUE	FALSE	FALSE	NA	NA	TRUE
869	chr4	717238	718414	*	myo	FALSE	FALSE	FALSE	TRUE	FALSE	FALSE	VT51754	NA	FALSE
870	chr4	866700	867287	*	CG11148	FALSE	FALSE	FALSE	TRUE	FALSE	FALSE	NA	NA	TRUE
871	chr4	871700	872165	*	CG11148	FALSE	FALSE	FALSE	TRUE	FALSE	FALSE	NA	NA	TRUE
872	chr4	877703	878166	*	CG11148	FALSE	FALSE	FALSE	FALSE	FALSE	TRUE	NA	NA	FALSE
873	chr4	887373	888012	*	CG11148	FALSE	FALSE	FALSE	TRUE	FALSE	FALSE	NA	NA	FALSE
874	chr4	1014090	1014714	*	toy	FALSE	FALSE	FALSE	FALSE	FALSE	TRUE	NA	NA	TRUE
875	chr4	1047417	1048274	*	PlexA	FALSE	FALSE	FALSE	TRUE	FALSE	FALSE	NA	NA	FALSE
876	chr4	1178845	1179485	*	pho	FALSE	FALSE	FALSE	TRUE	FALSE	FALSE	NA	NA	FALSE
877	chrX	275726	276266	*	ac	TRUE	TRUE	FALSE	TRUE	FALSE	FALSE	VT54805	NA	TRUE
878	chrX	293613	294694	*	sc	FALSE	FALSE	FALSE	TRUE	FALSE	FALSE	VT54815	NA	TRUE
879	chrX	470248	470768	*	vnd	TRUE	FALSE	FALSE	TRUE	FALSE	FALSE	NA	NA	TRUE
880	chrX	476906	477376	*	vnd	FALSE	FALSE	FALSE	TRUE	FALSE	FALSE	VT54905	NA	FALSE
881	chrX	477947	478650	*	vnd	FALSE	FALSE	FALSE	TRUE	FALSE	FALSE	VT54905	NA	TRUE
882	chrX	486342	487460	*	vnd	FALSE	TRUE	FALSE	FALSE	TRUE	FALSE	VT54910	hc_32	TRUE
883	chrX	549572	550798	*	Hmt4-20	FALSE	FALSE	FALSE	TRUE	FALSE	FALSE	NA	NA	FALSE
884	chrX	611063	611604	*	sdk	FALSE	FALSE	FALSE	FALSE	TRUE	FALSE	NA	NA	FALSE
885	chrX	668217	668828	*	fz3	FALSE	FALSE	TRUE	FALSE	FALSE	FALSE	NA	NA	TRUE
886	chrX	1235524	1236536	*	CG11412	FALSE	TRUE	FALSE	TRUE	FALSE	FALSE	NA	NA	FALSE
887	chrX	1377080	1377931	*	sta	FALSE	FALSE	FALSE	TRUE	FALSE	FALSE	NA	NA	FALSE
888	chrX	1406781	1407287	*	sta	FALSE	FALSE	FALSE	TRUE	FALSE	FALSE	NA	NA	FALSE
889	chrX	1717414	1718935	*	CG42666	FALSE	FALSE	FALSE	TRUE	FALSE	FALSE	NA	NA	TRUE
890	chrX	2019428	2019926	*	ph-p	FALSE	FALSE	FALSE	TRUE	FALSE	FALSE	VT55651	NA	TRUE
891	chrX	2036145	2036759	*	CG3835	FALSE	FALSE	FALSE	TRUE	FALSE	FALSE	NA	NA	TRUE
892	chrX	2039912	2040703	*	CG3835	TRUE	FALSE	FALSE	FALSE	TRUE	FALSE	NA	NA	TRUE
893	chrX	2043349	2043816	*	bcn92	FALSE	TRUE	FALSE	TRUE	FALSE	FALSE	NA	NA	TRUE
894	chrX	2140708	2141010	*	Or2a	FALSE	FALSE	TRUE	FALSE	FALSE	FALSE	NA	NA	FALSE
895	chrX	2164480	2165086	*	CG2924	FALSE	TRUE	TRUE	FALSE	FALSE	FALSE	NA	NA	FALSE
896	chrX	2190118	2190558	*	phl	FALSE	FALSE	FALSE	TRUE	FALSE	FALSE	NA	NA	TRUE
897	chrX	2280602	2281327	*	PsGEF	FALSE	TRUE	FALSE	TRUE	FALSE	FALSE	NA	NA	TRUE
898	chrX	2293576	2293997	*	CG12496	FALSE	FALSE	TRUE	FALSE	FALSE	FALSE	NA	NA	TRUE
899	chrX	2302690	2303063	*	CG12496	TRUE	FALSE	FALSE	TRUE	FALSE	FALSE	NA	NA	TRUE
900	chrX	2323816	2325615	*	gt	FALSE	FALSE	TRUE	FALSE	FALSE	FALSE	NA	hc_38	TRUE
901	chrX	2328070	2328808	*	gt	FALSE	FALSE	FALSE	FALSE	FALSE	TRUE	NA	NA	TRUE
902	chrX	2332140	2333373	*	tko	TRUE	TRUE	FALSE	FALSE	TRUE	FALSE	VT55795	NA	TRUE
903	chrX	2684035	2687274	*	w	FALSE	TRUE	TRUE	FALSE	FALSE	FALSE	NA	NA	FALSE
904	chrX	3028605	3029967	*	N	FALSE	TRUE	FALSE	TRUE	FALSE	FALSE	NA	NA	TRUE
905	chrX	3242436	3243405	*	dnc	TRUE	FALSE	FALSE	TRUE	FALSE	FALSE	NA	NA	TRUE
906	chrX	3290565	3291424	*	dm	FALSE	FALSE	FALSE	TRUE	FALSE	FALSE	NA	NA	TRUE
907	chrX	3291613	3292547	*	dm	FALSE	FALSE	FALSE	FALSE	TRUE	FALSE	NA	NA	TRUE
908	chrX	3573983	3574416	*	Mnt	FALSE	FALSE	FALSE	TRUE	FALSE	FALSE	NA	NA	FALSE
909	chrX	3731753	3732395	*	ec	FALSE	TRUE	FALSE	TRUE	FALSE	FALSE	NA	NA	TRUE
910	chrX	3735698	3736384	*	ec	FALSE	FALSE	FALSE	TRUE	FALSE	FALSE	NA	NA	TRUE
911	chrX	3755089	3756398	*	roX1	FALSE	FALSE	TRUE	FALSE	FALSE	FALSE	NA	NA	TRUE
912	chrX	3763049	3763545	*	CG2930	FALSE	FALSE	TRUE	FALSE	FALSE	FALSE	NA	NA	TRUE
913	chrX	4002483	4003414	*	cib	FALSE	TRUE	FALSE	TRUE	FALSE	FALSE	NA	NA	FALSE
914	chrX	4318808	4319508	*	bi	FALSE	TRUE	FALSE	TRUE	FALSE	FALSE	VT56773	NA	FALSE
915	chrX	4350339	4351224	*	bi	TRUE	TRUE	FALSE	FALSE	FALSE	TRUE	VT56791	NA	TRUE
916	chrX	4936401	4936830	*	ovo	FALSE	FALSE	TRUE	FALSE	FALSE	FALSE	VT57075	NA	FALSE
917	chrX	4946583	4947283	*	ovo	FALSE	FALSE	FALSE	TRUE	FALSE	FALSE	NA	NA	TRUE
918	chrX	5531483	5532079	*	CG42265	FALSE	FALSE	FALSE	FALSE	TRUE	FALSE	NA	NA	FALSE
919	chrX	5568541	5569376	*	Tre1	TRUE	TRUE	FALSE	FALSE	TRUE	FALSE	NA	NA	TRUE
920	chrX	5583424	5584576	*	CG3160	FALSE	FALSE	FALSE	TRUE	FALSE	FALSE	NA	NA	TRUE
921	chrX	5631802	5632394	*	CG32758	FALSE	TRUE	FALSE	TRUE	FALSE	FALSE	NA	NA	FALSE
922	chrX	5931092	5932265	*	CG5941	FALSE	FALSE	FALSE	TRUE	FALSE	FALSE	NA	NA	FALSE
923	chrX	6181686	6182445	*	wuho	FALSE	TRUE	FALSE	TRUE	FALSE	FALSE	NA	NA	FALSE
924	chrX	6418177	6418635	*	CG42340	FALSE	FALSE	FALSE	TRUE	FALSE	FALSE	NA	NA	FALSE
925	chrX	6638068	6638699	*	RpL17	FALSE	FALSE	TRUE	FALSE	FALSE	FALSE	NA	NA	FALSE
926	chrX	6716644	6717510	*	Atx-1	FALSE	FALSE	TRUE	FALSE	FALSE	FALSE	NA	NA	TRUE
927	chrX	6749590	6750146	*	CG43736	FALSE	FALSE	FALSE	TRUE	FALSE	FALSE	NA	NA	TRUE
928	chrX	6755453	6756105	*	CG43736	FALSE	FALSE	FALSE	TRUE	FALSE	FALSE	NA	NA	TRUE
929	chrX	6933935	6935897	*	CG14427	FALSE	FALSE	TRUE	FALSE	FALSE	FALSE	NA	NA	TRUE
930	chrX	6938544	6939375	*	CG14427	FALSE	TRUE	FALSE	FALSE	FALSE	TRUE	NA	NA	TRUE
931	chrX	6943050	6943741	*	nullo	FALSE	FALSE	TRUE	FALSE	FALSE	FALSE	NA	NA	TRUE
932	chrX	6952979	6953531	*	nullo	FALSE	FALSE	FALSE	FALSE	FALSE	TRUE	NA	NA	TRUE
933	chrX	6991771	6992373	*	Sxl	FALSE	TRUE	FALSE	TRUE	FALSE	FALSE	NA	NA	FALSE
934	chrX	7160021	7160748	*	CG1677	TRUE	FALSE	FALSE	FALSE	FALSE	TRUE	NA	hc_58	TRUE
935	chrX	7190719	7191529	*	CG1677	FALSE	TRUE	FALSE	TRUE	FALSE	FALSE	VT58195	NA	TRUE
936	chrX	7214151	7215333	*	CG1677	FALSE	TRUE	FALSE	TRUE	FALSE	FALSE	NA	NA	TRUE
937	chrX	7415948	7416408	*	CG1677	FALSE	FALSE	FALSE	TRUE	FALSE	FALSE	NA	NA	FALSE
938	chrX	7785348	7787385	*	Nek2	FALSE	TRUE	FALSE	TRUE	FALSE	FALSE	NA	NA	TRUE
939	chrX	7861030	7861589	*	sws	FALSE	TRUE	FALSE	TRUE	FALSE	FALSE	VT58539	NA	FALSE
940	chrX	7954838	7955992	*	fs(1)h	FALSE	FALSE	FALSE	FALSE	TRUE	FALSE	NA	NA	TRUE
941	chrX	8109147	8109714	*	sdt	FALSE	FALSE	FALSE	TRUE	FALSE	FALSE	NA	NA	TRUE
942	chrX	8306451	8307319	*	Trf2	FALSE	TRUE	FALSE	TRUE	FALSE	FALSE	NA	NA	TRUE
943	chrX	8331480	8332323	*	CG1440	FALSE	FALSE	FALSE	TRUE	FALSE	FALSE	NA	NA	TRUE
944	chrX	8500135	8500862	*	Caf1-180	FALSE	FALSE	FALSE	TRUE	FALSE	FALSE	NA	NA	FALSE
945	chrX	8537214	8537948	*	oc	TRUE	TRUE	FALSE	FALSE	FALSE	TRUE	NA	NA	TRUE
946	chrX	8547624	8548331	*	oc	FALSE	FALSE	FALSE	FALSE	TRUE	FALSE	NA	NA	TRUE
947	chrX	8548446	8549082	*	oc	FALSE	FALSE	FALSE	FALSE	FALSE	TRUE	NA	NA	TRUE
948	chrX	8549156	8549666	*	oc	FALSE	FALSE	FALSE	FALSE	FALSE	TRUE	VT58874	NA	TRUE
949	chrX	8670108	8671693	*	Lim1	FALSE	FALSE	FALSE	FALSE	FALSE	TRUE	VT58939	NA	TRUE
950	chrX	8722873	8723959	*	Lim1	TRUE	TRUE	FALSE	FALSE	FALSE	TRUE	NA	NA	TRUE
951	chrX	8724579	8726356	*	Lim1	FALSE	TRUE	FALSE	FALSE	TRUE	FALSE	NA	NA	TRUE
952	chrX	8936141	8936919	*	CG42388	FALSE	TRUE	FALSE	FALSE	TRUE	FALSE	NA	NA	TRUE
953	chrX	9021300	9022293	*	fend	FALSE	TRUE	FALSE	FALSE	TRUE	FALSE	NA	NA	TRUE
954	chrX	9188185	9188968	*	c11.1	FALSE	TRUE	FALSE	TRUE	FALSE	FALSE	NA	hc_54	FALSE
955	chrX	9389503	9390661	*	mgl	FALSE	TRUE	FALSE	TRUE	FALSE	FALSE	NA	NA	TRUE
956	chrX	9390775	9391699	*	mgl	FALSE	FALSE	FALSE	TRUE	FALSE	FALSE	NA	NA	TRUE
957	chrX	9581658	9582147	*	nej	FALSE	FALSE	FALSE	TRUE	FALSE	FALSE	NA	NA	FALSE
958	chrX	9584164	9585669	*	btd	FALSE	FALSE	FALSE	FALSE	FALSE	TRUE	NA	NA	TRUE
959	chrX	9637822	9638782	*	CG1354	FALSE	TRUE	FALSE	FALSE	TRUE	FALSE	NA	NA	FALSE
960	chrX	9982987	9984223	*	RhoU	FALSE	FALSE	FALSE	TRUE	FALSE	FALSE	NA	NA	TRUE
961	chrX	10259711	10260617	*	l(1)G0289	FALSE	FALSE	FALSE	TRUE	FALSE	FALSE	NA	NA	FALSE
962	chrX	10387315	10388269	*	spri	FALSE	FALSE	FALSE	TRUE	FALSE	FALSE	NA	NA	TRUE
963	chrX	10657861	10658615	*	Tango5	FALSE	FALSE	FALSE	FALSE	TRUE	FALSE	NA	NA	TRUE
964	chrX	10705071	10705620	*	Imp	FALSE	TRUE	FALSE	FALSE	TRUE	FALSE	NA	NA	FALSE
965	chrX	11215763	11217411	*	sisA	FALSE	FALSE	FALSE	TRUE	FALSE	FALSE	NA	hc_13	TRUE
966	chrX	11479080	11479600	*	nod	TRUE	TRUE	FALSE	FALSE	TRUE	FALSE	NA	NA	TRUE
967	chrX	11572782	11573488	*	bif	FALSE	TRUE	FALSE	TRUE	FALSE	FALSE	NA	NA	FALSE
968	chrX	11588864	11589632	*	PhKgamma	FALSE	FALSE	FALSE	TRUE	FALSE	FALSE	NA	NA	TRUE
969	chrX	11593220	11594140	*	PhKgamma	FALSE	TRUE	FALSE	TRUE	FALSE	FALSE	NA	hc_76	FALSE
970	chrX	11597083	11597460	*	PhKgamma	FALSE	TRUE	FALSE	TRUE	FALSE	FALSE	NA	NA	FALSE
971	chrX	11609776	11611253	*	prtp	FALSE	FALSE	FALSE	TRUE	FALSE	FALSE	NA	NA	TRUE
972	chrX	11882650	11883527	*	tsg	FALSE	FALSE	TRUE	FALSE	FALSE	FALSE	NA	NA	TRUE
973	chrX	11911757	11913388	*	CG15735	FALSE	FALSE	FALSE	TRUE	FALSE	FALSE	NA	NA	FALSE
974	chrX	11917905	11918534	*	Usp7	FALSE	FALSE	FALSE	TRUE	FALSE	FALSE	NA	NA	FALSE
975	chrX	12509788	12510540	*	CG2543	FALSE	TRUE	FALSE	FALSE	TRUE	FALSE	NA	NA	TRUE
976	chrX	13121485	13122386	*	mew	FALSE	TRUE	FALSE	TRUE	FALSE	FALSE	NA	NA	TRUE
977	chrX	13281133	13282006	*	Yippee	FALSE	FALSE	FALSE	TRUE	FALSE	FALSE	NA	NA	FALSE
978	chrX	13678063	13679093	*	CtsB1	FALSE	FALSE	FALSE	FALSE	TRUE	FALSE	NA	NA	TRUE
979	chrX	14141117	14144131	*	mud	FALSE	FALSE	FALSE	TRUE	FALSE	FALSE	NA	NA	TRUE
980	chrX	14901783	14902176	*	hiw	FALSE	TRUE	FALSE	TRUE	FALSE	FALSE	VT62055	NA	FALSE
981	chrX	15518107	15519187	*	sog	FALSE	FALSE	FALSE	TRUE	FALSE	FALSE	NA	hc_42	TRUE
982	chrX	15540696	15541673	*	sog	FALSE	FALSE	FALSE	TRUE	FALSE	FALSE	NA	NA	TRUE
983	chrX	15578159	15579014	*	CG12708	FALSE	TRUE	FALSE	FALSE	FALSE	TRUE	NA	NA	TRUE
984	chrX	15587229	15587711	*	CG8128	FALSE	FALSE	FALSE	FALSE	FALSE	TRUE	NA	NA	TRUE
985	chrX	15650173	15651123	*	Graf	FALSE	TRUE	FALSE	FALSE	FALSE	TRUE	NA	NA	FALSE
986	chrX	15838737	15839384	*	Rrp47	FALSE	TRUE	FALSE	TRUE	FALSE	FALSE	NA	NA	TRUE
987	chrX	15967335	15968171	*	Nipsnap	FALSE	TRUE	FALSE	TRUE	FALSE	FALSE	NA	NA	FALSE
988	chrX	16135538	16136640	*	disco	TRUE	TRUE	FALSE	FALSE	TRUE	FALSE	NA	NA	TRUE
989	chrX	16446783	16447504	*	Arp2	FALSE	FALSE	FALSE	FALSE	TRUE	FALSE	NA	NA	FALSE
990	chrX	16502711	16503601	*	Nup153	TRUE	FALSE	FALSE	FALSE	FALSE	TRUE	NA	NA	TRUE
991	chrX	16733835	16734322	*	CG13003	FALSE	FALSE	FALSE	TRUE	FALSE	FALSE	NA	NA	TRUE
992	chrX	16842294	16842851	*	CG13000	FALSE	TRUE	FALSE	FALSE	FALSE	TRUE	NA	NA	TRUE
993	chrX	16851395	16852064	*	CG9086	TRUE	FALSE	FALSE	TRUE	FALSE	FALSE	NA	NA	TRUE
994	chrX	17073591	17074084	*	baz	FALSE	FALSE	TRUE	FALSE	FALSE	FALSE	NA	NA	TRUE
995	chrX	17246966	17247390	*	B-H2	FALSE	FALSE	FALSE	TRUE	FALSE	FALSE	VT63200	NA	FALSE
996	chrX	17375937	17376262	*	CG43658	FALSE	TRUE	TRUE	FALSE	FALSE	FALSE	NA	NA	FALSE
997	chrX	17631992	17633428	*	CG42684	FALSE	TRUE	FALSE	TRUE	FALSE	FALSE	NA	NA	TRUE
998	chrX	17713635	17714243	*	CG12986	FALSE	TRUE	TRUE	FALSE	FALSE	FALSE	NA	NA	TRUE
999	chrX	17714318	17714731	*	Socs16D	FALSE	FALSE	TRUE	FALSE	FALSE	FALSE	NA	NA	FALSE
1000	chrX	17721010	17721989	*	Socs16D	FALSE	FALSE	FALSE	TRUE	FALSE	FALSE	NA	NA	TRUE
1001	chrX	17723312	17724491	*	CG6398	FALSE	FALSE	FALSE	TRUE	FALSE	FALSE	NA	NA	TRUE
1002	chrX	17781022	17781889	*	mnb	FALSE	TRUE	FALSE	TRUE	FALSE	FALSE	NA	NA	FALSE
1003	chrX	18197567	18199003	*	os	FALSE	FALSE	FALSE	TRUE	FALSE	FALSE	VT63713	hc_6	TRUE
1004	chrX	18580167	18580593	*	phm	FALSE	FALSE	FALSE	TRUE	FALSE	FALSE	NA	NA	TRUE
1005	chrX	18683999	18684620	*	Pk17E	FALSE	FALSE	FALSE	TRUE	FALSE	FALSE	NA	NA	TRUE
1006	chrX	18693273	18694011	*	Pk17E	FALSE	FALSE	FALSE	TRUE	FALSE	FALSE	NA	NA	TRUE
1007	chrX	18737320	18738271	*	CG34422	FALSE	TRUE	FALSE	TRUE	FALSE	FALSE	NA	NA	TRUE
1008	chrX	18785286	18786327	*	CG7358	FALSE	TRUE	TRUE	FALSE	FALSE	FALSE	NA	NA	TRUE
1009	chrX	18824872	18825359	*	CG43759	FALSE	TRUE	FALSE	TRUE	FALSE	FALSE	NA	NA	TRUE
1010	chrX	19459664	19460510	*	car	FALSE	TRUE	FALSE	TRUE	FALSE	FALSE	NA	NA	TRUE
1011	chrX	19516700	19517529	*	Tim9b	FALSE	FALSE	FALSE	TRUE	FALSE	FALSE	NA	NA	FALSE
1012	chrX	19532041	19533197	*	e(y)3	FALSE	TRUE	FALSE	TRUE	FALSE	FALSE	NA	NA	FALSE
1013	chrX	19576624	19578019	*	dome	FALSE	FALSE	FALSE	FALSE	TRUE	FALSE	NA	NA	TRUE
1014	chrX	19658746	19659441	*	vfl	FALSE	FALSE	FALSE	TRUE	FALSE	FALSE	NA	NA	FALSE
1015	chrX	19986027	19986993	*	fd19B	TRUE	FALSE	FALSE	FALSE	FALSE	TRUE	NA	NA	TRUE
1016	chrX	20264667	20265645	*	HERC2	FALSE	FALSE	FALSE	TRUE	FALSE	FALSE	NA	NA	FALSE
1017	chrX	20381439	20381972	*	RhoGAP19D	FALSE	FALSE	FALSE	TRUE	FALSE	FALSE	NA	NA	TRUE
1018	chrX	20550996	20552082	*	run	FALSE	FALSE	FALSE	FALSE	FALSE	TRUE	NA	hc_16	TRUE
1019	chrX	20562114	20563116	*	run	FALSE	FALSE	FALSE	TRUE	FALSE	FALSE	NA	hc_36	TRUE
1020	chrX	20563502	20563969	*	run	FALSE	FALSE	FALSE	FALSE	TRUE	FALSE	NA	NA	TRUE
1021	chrX	20584335	20584917	*	run	FALSE	FALSE	FALSE	FALSE	FALSE	TRUE	VT64919	NA	TRUE
1022	chrX	20606949	20607666	*	CG1324	FALSE	TRUE	TRUE	FALSE	FALSE	FALSE	NA	NA	TRUE
1023	chrX	20617860	20618646	*	CG1324	FALSE	TRUE	FALSE	FALSE	TRUE	FALSE	NA	NA	TRUE
1024	chrX	20906207	20906879	*	Ntf-2	FALSE	FALSE	FALSE	TRUE	FALSE	FALSE	NA	NA	FALSE
1025	chrX	21102800	21103268	*	CG1718	FALSE	TRUE	FALSE	TRUE	FALSE	FALSE	NA	NA	FALSE
1026	chrX	21856747	21858813	*	NA	FALSE	TRUE	FALSE	TRUE	FALSE	FALSE	NA	NA	TRUE
1027	chrX	22394120	22394612	*	CG13865	FALSE	FALSE	TRUE	FALSE	FALSE	FALSE	NA	NA	TRUE
